# Supplementary material for: Study of Robustness in Functionally Identical Coupled Networks against Cascading Failures
Source: PLoS One. 2016 Aug 5;11(8):e0160545. doi: 10.1371/journal.pone.0160545 (PMC4975477; doi:10.1371/journal.pone.0160545)
Supplement: S1 File — (NET) [file pone.0160545.s001.net]

% Western States Power Grid - unweighted network
%   http://www.cise.ufl.edu/research/sparse/matrices/Newman/index.html
%   0 -> 4941
*vertices 4941
*edgeslist
1 3553 3586 3587 3637
2 3583
3 4930
4 88
5 13 120
6 8
7 8
8 6 7 9
9 8 10 61 75 205 208
10 9 50
11 94 125
12 13
13 5 12 14 15 83
14 13 16 17 29 147
15 13
16 14
17 14
18 19 190
19 18 20 130
20 19 199
21 51 176
22 4445
23 4446
24 53 4461
25 58 136
26 94 131 139 203
27 161 166
28 98
29 14 130 160
30 123 140
31 62 104
32 155 174
33 34
34 33 35 97
35 34 36 69 141 142
36 35 37 38 39 47 157
37 36
38 36
39 36
40 97 202
41 42 58 167 218 232
42 41 98 181
43 94 163
44 47
45 47
46 47 184
47 36 44 45 46 171
48 75 101 106
49 4448
50 10 139 205
51 21 120 194
52 111 119 172
53 24 231
54 109 147
55 88 107
56 119 149 152 175 198
57 98 2562
58 25 41 59 167
59 58 60
60 59 154
61 9 188 209
62 31 154
63 68
64 68
65 68
66 69
67 70
68 63 64 65 69 979 4893
69 35 66 68 70 1030 1052 2344
70 67 69 108
71 86 224
72 73 112 215
73 72 91 231
74 98
75 9 48
76 77 86 110 185
77 76 170 191
78 79 109
79 78 80
80 79 184 199 989
81 82 2562
82 81 98
83 13 218 221
84 4446 4461
85 151 4448
86 71 76 110
87 88 89
88 4 55 87 90 172 178 195 198
89 87
90 88
91 73 496 4446
92 94 123 174
93 94
94 11 26 43 92 93 95 131
95 94 129 171
96 144 148
97 34 40
98 28 42 57 74 82 100 125 135 205
99 100 4459
100 98 99
101 48 123 210
102 140
103 145 153 190
104 31 174 222
105 184 1030 1055
106 48 186
107 55 178
108 70 116 207 4120
109 54 78
110 76 86
111 52 148 192 204
112 72 113 215
113 112 129 3770
114 115
115 114 205
116 108 117 118 207 522
117 116
118 116
119 52 56 148 175
120 5 51
121 122
122 121 123
123 30 92 101 122 140
124 153 173 194 232
125 11 98 208
126 129
127 129
128 129
129 95 113 126 127 128 207 235 4112
130 19 29
131 26 94 139
132 4461
133 2562
134 222 236
135 98 236
136 25 146
137 223 224 229
138 139 140 143 150 205 4882
139 26 50 131 138 140
140 30 102 123 138 139 141 186
141 35 140 142
142 35 141
143 138 151 202 234
144 96 192
145 103 194 196
146 136 153
147 14 54
148 96 111 119
149 56 198
150 138 181 191
151 85 143
152 56 198
153 103 124 146 154 156 157 158
154 60 62 153 155 157 159 173
155 32 154
156 153 189
157 36 153 154 193
158 153
159 154
160 29
161 27 196
162 163 165
163 43 162 164 191
164 163
165 162
166 27 176
167 41 58
168 170 229
169 170 187 227
170 77 168 169 171
171 47 95 170
172 52 88
173 124 154
174 32 92 104 189
175 56 119
176 21 166
177 178 179 180
178 88 107 177
179 177 199 206
180 177
181 42 150
182 184
183 184
184 46 80 105 182 183 200 997
185 76 187
186 106 140
187 169 185 228 230
188 61 205
189 156 174
190 18 103
191 77 150 163
192 111 144 193
193 157 192
194 51 124 145
195 88 204
196 145 161
197 201
198 56 88 149 152 200 201
199 20 80 179 201
200 184 198
201 197 198 199
202 40 143
203 26
204 111 195
205 9 50 98 115 138 188 207
206 179 207
207 108 116 129 205 206
208 9 125
209 61
210 101 211 212 213
211 210
212 210
213 210
214 215 499
215 72 112 214
216 225 228
217 218
218 41 83 217
219 224
220 221
221 83 220 225
222 104 134
223 137 227
224 71 137 219
225 216 221
226 229 230
227 169 223
228 187 216
229 137 168 226
230 187 226
231 53 73
232 41 124
233 234
234 143 233
235 129
236 134 135 237
237 236
238 252 318 4423
239 240 333 354
240 239 316 327 337
241 242 351
242 241 284 363 364 365 366
243 342 355
244 335 361
245 247
246 247 257 298 371 378
247 245 246 330
248 250
249 250 280 305 312 313 360
250 248 249
251 252 289 319 367 370
252 238 251 253 289 322 376
253 252 337 4362
254 255 284 329
255 254 285 299
256 259
257 246 259 310 360 368 381
258 299 306 311
259 256 257
260 261 287 350 369 382
261 260 262 267 334
262 261 344 345
263 321 4415
264 281 334
265 308
266 267 350
267 261 266
268 269
269 268 346 362
270 274
271 274
272 274 372
273 274
274 270 271 272 273 275 325 362
275 274
276 286 351
277 314 342
278 298 335 378
279 280 282 295 302 313
280 249 279 305 312 313 360
281 264 334
282 279 284 295 302 313
283 284
284 242 254 282 283 285 296 305 366
285 255 284 306 316 1178
286 276
287 260 351
288 290
289 251 252
290 288 336 4435
291 292
292 291 325 362
293 298
294 300
295 279 282 296 302 313
296 284 295 365
297 300 308 340
298 246 278 293 299 335 343
299 255 258 298 316 362
300 294 297
301 302
302 279 282 295 301 313
303 307 316
304 305
305 249 280 284 304 306 313
306 258 285 305 316
307 303
308 265 297 323 340
309 353 358 4431
310 257 311 368
311 258 310 344 345
312 249 280 313
313 249 279 280 282 295 302 305 312
314 277 315 326
315 314 316 356
316 240 285 299 303 306 315 337
317 318 1119
318 238 317 336
319 251 320 322 370
320 319 321
321 263 320 4341
322 252 319
323 308
324 325
325 274 292 324
326 314 4428
327 240 328 379
328 327
329 254 330
330 247 329 357
331 340 380
332 333 353 355
333 239 332
334 261 264 281 352
335 244 278 298 373
336 290 318 337 338
337 240 253 316 336
338 336 339
339 338
340 297 308 331 341
341 340 346
342 243 277 343 355
343 298 342
344 262 311
345 262 311
346 269 341
347 352
348 352
349 350
350 260 266 349 369
351 241 276 287 352
352 334 347 348 351
353 309 332 354 355 374 4425
354 239 353 4426
355 243 332 342 353 356
356 315 355
357 330 377
358 309
359 361
360 249 257 280 381
361 244 359 362
362 269 274 292 299 361
363 242
364 242
365 242 296
366 242 284
367 251 370
368 257 310
369 260 350
370 251 319 367
371 246 378
372 272
373 335
374 353
375 378
376 252
377 357
378 246 278 371 375
379 327
380 331
381 257 360
382 260
383 384 429 445 454 455 462
384 383 393 426 447
385 386
386 4941 385 387 445 446 2307
387 386
388 430
389 437 2282
390 391
391 390 392 394 409 423
392 391 402 406 425 436
393 384 395 396 447 2223
394 391 442 457
395 4941 393 419 2213 2393
396 393 397 398 399 400 420 2231 2283
397 396
398 396
399 396
400 396
401 402
402 392 401 403 411 435 436 439
403 402
404 405
405 404 406 431 457 460
406 392 405
407 408
408 407 437 451 456
409 391 431
410 411
411 402 410 1216
412 473 1248
413 414 415 452 459 462 464 468
414 413 425
415 413
416 417 430 444 450 469
417 416
418 421
419 395 421 456
420 396 421 426 2283
421 418 419 420
422 439 1424 1784
423 391 430
424 425 443 444
425 392 414 424 426
426 384 420 425 427 447 3987
427 426 1125
428 452 459
429 383 446 470
430 388 416 423 441 469
431 405 409 432 433 472
432 431 436
433 431
434 435
435 402 434 461 1297
436 392 402 432
437 389 408
438 439 472 473
439 402 422 438
440 441
441 430 440 442
442 394 441 466
443 424 464 468
444 416 424
445 383 386
446 386 429
447 384 393 426
448 449
449 448 465 467
450 416 468
451 4941 408 453
452 413 428
453 451 463
454 383 455 470
455 383 454 459
456 408 419 465
457 394 405 460
458 461
459 413 428 455
460 405 457
461 435 458
462 383 413
463 453 467
464 413 443 469
465 449 456
466 442
467 449 463
468 413 443 450
469 416 430 464
470 429 454
471 472
472 431 438 471
473 412 438
474 481 4173
475 4113 4446
476 477
477 476 480 484
478 479 492 498
479 478 480 481
480 477 479 493
481 474 479 491 4111
482 485 489 494 495
483 484 3769
484 477 483 485 493 496
485 482 484 486 489 497 498
486 485 494
487 491
488 1183 1201
489 482 485
490 2426 2542 2543 2548 2680 2799 2832 2834 2835 2836 2949
491 481 487
492 478 493 497
493 480 484 492 4446
494 482 486
495 482 496
496 91 484 495 499
497 485 492
498 478 485
499 214 496
500 501
501 500 549 570 573
502 504
503 504
504 502 503 523 556 564
505 548 551
506 539 546 565
507 539 546 566
508 565 566
509 545 571 572
510 561
511 512 513 534 538 550 551
512 511
513 511
514 4458
515 519
516 520
517 520
518 520 3982
519 515 520
520 516 517 518 519 2312
521 522 828 832 4448 4458
522 116 521 570 4120
523 504 524 525 532
524 523 528
525 523 530
526 527 532 4145
527 526
528 524 529 530
529 528
530 525 528 531
531 530
532 523 526 533 548 556 564 568 573
533 532 570
534 511 538 550
535 536 559 574
536 535 537 557
537 536
538 511 534 551
539 506 507 540 541 542 543 544
540 539 569
541 539 569
542 539 550
543 539 545 561 565
544 539 545 561 566
545 509 543 544
546 506 507 553 554 558 559
547 548 555
548 505 532 547 549 551 552 568
549 501 548
550 511 534 542 551
551 505 511 538 548 550
552 548 555
553 546 555
554 546 555
555 547 552 553 554
556 504 532 563
557 536 558 563
558 546 557 562
559 535 546
560 561
561 510 543 544 560
562 558 563
563 556 557 562
564 504 532 1481 1482 4211
565 506 508 543
566 507 508 544
567 568
568 532 548 567
569 540 541 570 4458
570 501 522 533 569 4164
571 509
572 509
573 501 532
574 535
575 657 659 660 730
576 582 625 640
577 578
578 577 594 610
579 664 702
580 720 725
581 585 626
582 576 583 584 612 645
583 582
584 582 585 652 667 672 680
585 581 584 614
586 587
587 586 618 624 669 679 703
588 597
589 590 591 594 692
590 589
591 589
592 593 597 630
593 592
594 578 589 595 596 628 705
595 594
596 594
597 588 592 598 599 600 601 602 620 657
598 597
599 597
600 597
601 597
602 597
603 604
604 603 605 606 657 691
605 604 658 666
606 604
607 610
608 609
609 608 610 611 657 662
610 578 607 609 722
611 609
612 582 613 640 700
613 612 614
614 585 613 619 636 676
615 616
616 615 639 725
617 618
618 587 617 668
619 614 626
620 597
621 622
622 621 653 736
623 624
624 587 623 655 668 708
625 576
626 581 619
627 628
628 594 627 658
629 630
630 592 629 696
631 632
632 631 634 639 668 689 718
633 634
634 632 633 725
635 636
636 614 635 648
637 671 709 713 728
638 639
639 616 632 638 653 681 685 725
640 576 612 641
641 640
642 658
643 644
644 643 648 687
645 582 646 704
646 645
647 648
648 636 644 647
649 650
650 649 725
651 653
652 584 653 680 726
653 622 639 651 652 685 725
654 655
655 624 654 669 689
656 658
657 575 597 604 609 658 696
658 605 628 642 656 657 712 738
659 575
660 575
661 662
662 609 661 691
663 664
664 579 663
665 666
666 605 665 692
667 584 668 680 726
668 618 624 632 667 718
669 587 655
670 704
671 637 672 713
672 584 671 673 674
673 672
674 672
675 676 702
676 614 675
677 720 725
678 679
679 587 678 681
680 584 652 667 681 682 683 693 726
681 639 679 680 685 687 702 708
682 680
683 680
684 685
685 639 653 681 684
686 687
687 644 681 686
688 689
689 632 655 688 732
690 691
691 604 662 690
692 589 666 694 726 738 3769
693 680
694 692 695 726
695 694
696 630 657 697
697 696
698 699 728
699 698
700 612 702
701 702
702 579 675 681 700 701 734
703 587
704 645 670 713
705 594
706 707 709
707 706
708 624 681
709 637 706 710
710 709
711 712
712 658 711 722
713 637 671 704 714
714 713
715 716
716 715 720
717 718
718 632 668 717
719 720
720 580 677 716 719 725 727
721 722
722 610 712 721 723
723 722
724 725
725 580 616 634 639 650 653 677 720 724 726
726 652 667 680 692 694 725 3781
727 720
728 637 698 729
729 728
730 575
731 732
732 689 731
733 734
734 702 733 736
735 736
736 622 734 735
737 738
738 658 692 737
739 740 749 763
740 739 748 750 757 815
741 744
742 743 759 762 779
743 742 744 745 760 777 804
744 741 743 746 802 815 1230
745 743
746 744
747 780
748 740 750 751 775 805
749 739 752 805
750 740 748 753 757 776
751 748
752 749 2413
753 750 2414
754 764 783 803
755 757
756 757 787
757 740 750 755 756 758 791
758 757 812 813 823 824
759 742 760 762 778
760 743 759 814
761 762
762 742 759 761 778 780 789
763 739 777 814 815
764 754 774 820
765 766
766 765 803
767 771
768 772
769 772
770 771 785 797
771 767 770 772 773 786
772 768 769 771 823 824
773 771
774 764 781 817
775 748
776 750 786 4928
777 743 763 2417
778 759 762 814
779 742 789 795
780 747 762 781 783 784 789 799 803
781 774 780
782 803 4934
783 754 780 791 800
784 780
785 770 786
786 771 776 785
787 756 791 803
788 789
789 762 779 780 788
790 2304 2417
791 757 783 787 803
792 793
793 792 794 811 1214
794 793 804
795 779 796 804 808
796 795
797 770
798 799
799 780 798
800 783 801 1230 1257
801 800
802 744 2207
803 754 766 780 782 787 791 807 821
804 743 794 795 1402
805 748 749
806 807
807 803 806
808 795 809
809 808 822
810 811
811 793 810 822 1124
812 758 1227
813 758 1228
814 760 763 778
815 740 744 763 816
816 815
817 774 818
818 817 819
819 818 820 4940
820 764 819
821 803
822 809 811 1124
823 758 772
824 758 772
825 826 844
826 825 829 4462
827 828 845 858 877
828 521 827 837
829 826 834 836 4458
830 4444
831 832 855 867 868 869 895 903 904 905 906 910 919 920 932
832 521 831
833 834 854 862 866 874 891
834 829 833
835 836 892 896
836 829 835
837 828 853 871 872 4458
838 839 853
839 838 840
840 839 2351
841 842
842 841 4179
843 861 862 863 4457
844 825 846 865
845 827 877 903
846 844 847 860 870 880 884 894 900 912
847 846 848 911
848 847 879 886 887 888 889
849 855 907 908 909
850 854 898
851 854
852 853 865 873 900 902
853 837 838 852
854 833 850 851 855 859 861 863 864 891
855 831 849 854 856 860
856 855 4458
857 882 893 902
858 827 885
859 854 860 864 881 883
860 846 855 859
861 843 854
862 833 843
863 843 854
864 854 859 883 921
865 844 852
866 833
867 831
868 831
869 831 895 899
870 846
871 837 885 928
872 837 929
873 852 930
874 833 885 897 901
875 876 878 881 893
876 875 894 895
877 827 845
878 875 892 928 929 930
879 848
880 846 900
881 859 875 891
882 857 883 931
883 859 864 882 884
884 846 883
885 858 871 874 928
886 848
887 848
888 848
889 848
890 902 929
891 833 854 881
892 835 878 896
893 857 875 894
894 846 876 893
895 831 869 876 896 897
896 835 892 895
897 874 895
898 850
899 869 930
900 846 852 880
901 874 928
902 852 857 890 928 929 931
903 831 845
904 831
905 831
906 831
907 849
908 849
909 849
910 831
911 847
912 846 917 918
913 917
914 917
915 918
916 918
917 912 913 914
918 912 915 916
919 831
920 831
921 864 926 927
922 926
923 926
924 927
925 927
926 921 922 923
927 921 924 925
928 871 878 885 901 902 929
929 872 878 890 902 928
930 873 878 899
931 882 902
932 831
933 1014 1053
934 935 936 969
935 934 969
936 934 941
937 938 954 1010 1050
938 937
939 940 956 961 984
940 939 1016 1036 1051
941 936 942 994 1014
942 941 946 959
943 944 1003 1005 1028
944 943 945 995 1028
945 944 1006 1058
946 942 947
947 946
948 949 950 964 1047 1048
949 948 951 962 1043
950 948 951 970 1034
951 949 950 971 978 1000
952 953 975 1023 1024 1056
953 952 983 1011 1030 1052
954 937 973 1050
955 983
956 939 957 1015 1050
957 956
958 959 993 1049
959 942 958 1006
960 965 987
961 939 1055
962 949 993
963 991 1013 1030
964 948 1025
965 960 966 973 1021
966 965 997
967 968 1026
968 967 1006 1057
969 934 935 995 1021
970 950 971 996
971 951 970 1026 1037
972 973
973 954 965 972 1021
974 1023 1024 1031
975 952 1010 1054
976 1034 1048
977 992 1047
978 951 1005
979 68 980 1036
980 979 4855
981 982 1015 1055
982 981
983 953 955
984 939 985 1050
985 984
986 1010 1012 1044
987 960 988 989
988 987
989 80 987 997
990 994
991 963 1011 1054
992 977 993 998 1047
993 958 962 992 1049
994 941 990 999
995 944 969 1028
996 970 1001
997 184 966 989 1006 1057
998 992 1034
999 994
1000 951 1026
1001 996 1002
1002 1001 1005
1003 943 1045
1004 1021 1028
1005 943 978 1002 1006 1007 1008 1009 1014 1026 1037 1049
1006 945 959 968 997 1005 1057
1007 1005
1008 1005
1009 1005
1010 937 975 986 1011 1056
1011 953 991 1010
1012 986 1013 1044
1013 963 1012
1014 933 941 1005
1015 956 981 1016
1016 940 1015 1017
1017 1016
1018 1019 1022
1019 1018 1031 1046 1050
1020 1021
1021 965 969 973 1004 1020
1022 1018 1046 1050 1059
1023 952 974 1050 1059
1024 952 974 1050 1059
1025 964 1026
1026 967 971 1000 1005 1025 1027 1043 1045
1027 1026
1028 943 944 995 1004
1029 1030
1030 69 105 953 963 1029 1033 1038 1039 1040 4894
1031 974 1019 1032 1046
1032 1031 1052
1033 1030 4902
1034 950 976 998 1035
1035 1034 1049
1036 940 979
1037 971 1005
1038 1030
1039 1030
1040 1030
1041 1042 1044 1056
1042 1041
1043 949 1026
1044 986 1012 1041
1045 1003 1026
1046 1019 1022 1031 1059
1047 948 977 992
1048 948 976
1049 958 993 1005 1035
1050 937 954 956 984 1019 1022 1023 1024 1051 1052
1051 940 1050
1052 69 953 1032 1050 1058
1053 933
1054 975 991
1055 105 961 981
1056 952 1010 1041
1057 968 997 1006
1058 945 1052
1059 1022 1023 1024 1046
1060 1061 1062 1542 2002 2035
1061 1060 1444
1062 1060 1444
1063 1065 1160 1331 1625 1809
1064 1176
1065 1063 1091 1119
1066 1852 1901 2069
1067 1068 1418 1969
1068 1067 1419
1069 1070 1196 1197 1300 1497 1498 1566
1070 1069 1269 1371
1071 1553 1615 2028
1072 1073 1191 1208 1280 1314 1469 1554
1073 1072 1192 1313
1074 1076 1159 1506
1075 1076 1217 1905
1076 1074 1075
1077 1224
1078 1079 1244 1306 1313 1459
1079 1078
1080 1334 1559
1081 1154 1560 1942
1082 1224 1510 1728 1750
1083 1295 1446 1503
1084 1098 1224
1085 1086 1087 1351 1367 1420 1478
1086 1085 1088 1091 1097
1087 1085 1088 1090 1220 1223 1624
1088 1086 1087 1091 1401
1089 1311 1446 1556
1090 1087 1091 1108 1165 1496 1630 1959 2017
1091 1065 1086 1088 1090 1092 1166 1353 1429 1504 1525
1092 1091 1488
1093 1094 1095 2096 2135
1094 1093 1177 1447
1095 1093 1386 1446 2071 2091 2159
1096 1097 1285 2109
1097 1086 1096 1343 1379
1098 1084 1099 1193 1490 1677 1713 1731 1914
1099 1098 1334
1100 1101 1276 1530 2062 2176 2179
1101 1100 1277 2139
1102 1103 1226 1338 1422 1573
1103 1102 1143 1442
1104 1460 1556 1717 1753 2061 2121
1105 1106 1145 1179 1666 1948
1106 1105 1107 1136 1143 1180 1249 1317 1323 1810 1877
1107 1106 1137 1267 1365
1108 1090 1240 1496
1109 1210 1471 1495
1110 1111
1111 1110 1459
1112 1579 1581
1113 1116
1114 1837 1932
1115 1543 1603 1969
1116 1113 1453 1454 1499 1552
1117 1189 1436 1461 1463 1584 2195
1118 1119 1825
1119 317 1065 1118 1176 1429 4437
1120 1825 1956
1121 1122
1122 1121 1163 1275
1123 1243 1313 1459
1124 811 822 1576 2021
1125 427 1476
1126 1127 1128
1127 1126 1863
1128 1126 1353 1401
1129 1187 1226
1130 1830 1942
1131 1243 1308 1330 2557
1132 1135 1493 1605
1133 1242 1323 1609
1134 1416 1531 1610
1135 1132 1451 1534
1136 1106 1137 1138 1139
1137 1107 1136
1138 1136
1139 1136
1140 1301 1332 1345 1361 1458 1486 1619 1620
1141 1142
1142 1141 1474 1874
1143 1103 1106 1434 1622
1144 1222
1145 1105 1491 1955
1146 1148
1147 1148 1166 1207 2063 2064
1148 1146 1147 1167 1340 1452
1149 1150 1696
1150 1149 1275 1283
1151 1335 1356 1473 1489 1530
1152 1170 1357 1484
1153 1405 1730
1154 1081 1197
1155 1156 1774 1971
1156 1155 1161 1221 1260
1157 1326 1736 1749
1158 1159 1505 1684 1770 1905
1159 1074 1158 1166 1170 1322 1416 1506
1160 1063 1956 2092
1161 1156 1260 1501
1162 1163 1241 1517 1641
1163 1122 1162 1299
1164 1435 1865 2184 2189
1165 1090 1166 1777 1853 2015
1166 1091 1147 1159 1165 1167 1168 1413 1438 1525 1646
1167 1148 1166 1244 1541
1168 1166
1169 1170 1403
1170 1152 1159 1169 1171 1175 1201 1309 1484 1486 1531
1171 1170 1403
1172 2180
1173 1468 1484 1486 1487 1531 1649
1174 1184 1518
1175 1170 1201 1467
1176 1064 1119 1504
1177 1094 1178 1265 1387
1178 285 1177 1340
1179 1105
1180 1106
1181 1735 2164
1182 1190 1398
1183 488 1467
1184 1174 2447
1185 1442
1186 1949 2050 2075
1187 1129 1469
1188 1189
1189 1117 1188 1234
1190 1182 1191 1845
1191 1072 1190 1192 1246 1407
1192 1073 1191 1330
1193 1098 1528
1194 1195 1678
1195 1194 1416 1452 1521
1196 1069 1197
1197 1069 1154 1196
1198 1349 1512
1199 1200 1348 1891
1200 1199 1892
1201 488 1170 1175 1309
1202 1203 1204
1203 1202 1364
1204 1202 1253 1488
1205 1290 1449 2086
1206 1207 1359 1705 1866 1989 2037
1207 1147 1206
1208 1072 1441 1794
1209 1309 1467 1679
1210 1109 1211 1536 2076
1211 1210
1212 1213 1770
1213 1212 1346
1214 793 1774
1215 1216
1216 411 1215 1512
1217 1075 1425
1218 1247 1385 1450 1687
1219 1407 1417 1689 1767 1912
1220 1087 1251
1221 1156 1292
1222 1144 1254
1223 1087 1524
1224 1077 1082 1084 1225 1262 1432 1594 1647 1727 1746 1799 2194
1225 1224 1326
1226 1102 1129 1709
1227 812 1231
1228 813 1231
1229 1254 1478 1524
1230 744 800 1231 1402
1231 1227 1228 1230 1488
1232 1239 1246
1233 1234
1234 1189 1233 1461
1235 1236 1577 1723 1902
1236 1235 1237
1237 1236 1334 1810
1238 1239 1532
1239 1232 1238 1329 1483
1240 1108
1241 1162 1355
1242 1133 1291 1725 1726 1995
1243 1123 1131 1267 1308 1383 1423
1244 1078 1167 1267 1306 1365 1507
1245 1505 1678
1246 1191 1232
1247 1218 1384
1248 412 1913
1249 1106 1256
1250 1289 1501
1251 1220 1389 1420
1252 1253 1297 1343 1349
1253 1204 1252 1304
1254 1222 1229
1255 1570 1762 1798
1256 1249 1326 1763
1257 800 1258 1292 1353 1402 1992
1258 1257 1488
1259 1260
1260 1156 1161 1259
1261 1263
1262 1224
1263 1261 1432
1264 1799
1265 1177
1266 1267
1267 1107 1243 1244 1266 1313 1459
1268 1269 1410 1472 1776 2182
1269 1070 1268 1373
1270 1271
1271 1270 1634
1272 1273 1274 1569 1586 1626 1928
1273 1272 1361
1274 1272 1450
1275 1122 1150 1307
1276 1100 1277 1278 1352 1466 1489
1277 1101 1276 2203
1278 1276 1279 1435 1489 2120
1279 1278 1309 1463
1280 1072 1281 1523 1786
1281 1280 1313
1282 1283 1701
1283 1150 1282 1377
1284 1474 1526 1684 1835
1285 1096 2141
1286 1300 1535 1800
1287 1289
1288 1289 1801
1289 1250 1287 1288 1353 1934
1290 1205 1409
1291 1242 1803 1994
1292 1221 1257
1293 1294
1294 1293 1304 1306
1295 1083
1296 1297 1350 1426 1629
1297 435 1252 1296
1298 1299 1302 1532 1562 1805 2158
1299 1163 1298 1329 1805
1300 1069 1286 1301 1807
1301 1140 1300
1302 1298 1398
1303 1304
1304 1253 1294 1303
1305 1306
1306 1078 1244 1294 1305 1433
1307 1275 1308 1812 2060
1308 1131 1243 1307 1476 2594
1309 1170 1201 1209 1279 1310 1316 1436 1814 2138 2139 2185
1310 1309 1540
1311 1089 1312 1446 2036 2191 2192
1312 1311 1447
1313 1073 1078 1123 1267 1281 1373 1443
1314 1072 1315 1912
1315 1314 1816
1316 1309 1467 1817
1317 1106 1406 1819
1318 1319
1319 1318 1332 1458
1320 1440 1527
1321 1412 1505 1522 2156
1322 1159 1416
1323 1106 1133 1324 1338 1374 2097 2098
1324 1323 1365
1325 1326 1822 1881
1326 1157 1225 1256 1325 1327 1328 1424 1579 1580 1821
1327 1326 1433 1459
1328 1326
1329 1239 1299 1330 1483
1330 1131 1192 1329
1331 1063 1634
1332 1140 1319 1345
1333 1334 1346 1631 1677 2016
1334 1080 1099 1237 1333 1369 1391 1396 1438 1502 1506 1515
1335 1151 1356 1558
1336 1337
1337 1336 1663 1997
1338 1102 1323 1831
1339 1340 1341 1462
1340 1148 1178 1339 1540
1341 1339 1448
1342 1343 1364 1427 1508 1860
1343 1097 1252 1342
1344 1345
1345 1140 1332 1344 2180
1346 1213 1333 1761
1347 1447 1461 1842
1348 1199 1349 1426 1449 1629
1349 1198 1252 1348
1350 1296 1364
1351 1085 2017
1352 1276 1435 1466 2189
1353 1091 1128 1257 1289 1354 1379 1859
1354 1353
1355 1241 1562
1356 1151 1335 1357 1489 1530 1558 2007 2120
1357 1152 1356 2139
1358 1735 1765
1359 1206 1719 1867 2044
1360 1361 1363 1775 1929 1950
1361 1140 1273 1360 1362 1444 1450 1487 1864
1362 1361 1371
1363 1360 1471 1919
1364 1203 1342 1350
1365 1107 1244 1324 1373 1500
1366 1490 1516
1367 1085 1388 1400 1624
1368 1369 1903 1975
1369 1334 1368 1552
1370 1371 1495
1371 1070 1362 1370 1403 1445 1538 1539
1372 1373 1374 1451
1373 1269 1313 1365 1372
1374 1323 1372 1451
1375 1376
1376 1375 1422
1377 1283 1382 1406
1378 1379 1400 1593 2021 2104
1379 1097 1353 1378
1380 1502 1506 1893
1381 1382 1397
1382 1377 1381 1383
1383 1243 1382 1476
1384 1247 1895
1385 1218 1895
1386 1095 1387 2096 2159
1387 1177 1386
1388 1367 1399
1389 1251 1478 1632
1390 1391 1425 1439
1391 1334 1390 1413
1392 1426
1393 1397 1404
1394 1515
1395 1396
1396 1334 1395
1397 1381 1393
1398 1182 1302
1399 1388 1400
1400 1367 1378 1399 1401 1852
1401 1088 1128 1400
1402 804 1230 1257
1403 1169 1171 1371 1485 1540 1541
1404 1393
1405 1153 1406
1406 1317 1377 1405 1422
1407 1191 1219
1408 1798 1980 1983
1409 1290 1470
1410 1268 1419 1498 2113
1411 1412
1412 1321 1411 1505
1413 1166 1391 2193
1414 1416
1415 1416 1522 1844 1874
1416 1134 1159 1195 1322 1414 1415 1920
1417 1219 1921
1418 1067 1419 1455 1828
1419 1068 1410 1418 1453 1454 1535 1923 1963
1420 1085 1251
1421 1422
1422 1102 1376 1406 1421 1423
1423 1243 1422
1424 422 1326 1924
1425 1217 1390 2016
1426 1296 1348 1392
1427 1342 1449
1428 1429 2069
1429 1091 1119 1428
1430 1431 1432 1974
1431 1430 1433
1432 1224 1263 1430
1433 1306 1327 1431
1434 1143 1930
1435 1164 1278 1352 1436 2184
1436 1117 1309 1435 1462
1437 1783 1935
1438 1166 1334 1811
1439 1390 1440 1516 1526 1884
1440 1320 1439 1811
1441 1208 1442 1794
1442 1103 1185 1441 1443 1537 1548 1987
1443 1313 1442
1444 1061 1062 1361 1445
1445 1371 1444
1446 1083 1089 1095 1311 1447 2077
1447 1094 1312 1347 1446 2195
1448 1341 1461
1449 1205 1348 1427
1450 1218 1274 1361
1451 1135 1372 1374 1472 2118 2119
1452 1148 1195 1541
1453 1116 1419 1456
1454 1116 1419 1457
1455 1418 1456 1457 1598
1456 1453 1455
1457 1454 1455
1458 1140 1319 1952
1459 1078 1111 1123 1267 1327
1460 1104 1461 2072 2074 2081 2095 2105 2108 2123 2144
1461 1117 1234 1347 1448 1460 2124 2125
1462 1339 1436 1463
1463 1117 1279 1462 1953
1464 1466
1465 1466
1466 1276 1352 1464 1465 1908
1467 1175 1183 1209 1316 2138
1468 1173 1484 1748 1954 2188
1469 1072 1187
1470 1409 2112
1471 1109 1363 2173 2188
1472 1268 1451 1497 2128 2129
1473 1151 1530 2131
1474 1142 1284 1475 2042
1475 1474
1476 1125 1308 1383
1477 1478
1478 1085 1229 1389 1477 2050 2086
1479 1480
1480 1479 1535
1481 564
1482 564
1483 1239 1329
1484 1152 1170 1173 1468 1485 2157
1485 1403 1484
1486 1140 1170 1173
1487 1173 1361 1531
1488 1092 1204 1231 1258
1489 1151 1276 1278 1356 2120 2138 2139 2179
1490 1098 1366
1491 1145 1621 1760 1984
1492 1493 1565 1710 1986
1493 1132 1492
1494 1523 1537 1988
1495 1109 1370 1919
1496 1090 1108 2010
1497 1069 1472
1498 1069 1410
1499 1116 1500 1877 1994 1995
1500 1365 1499
1501 1161 1250
1502 1334 1380 1999
1503 1083
1504 1091 1176
1505 1158 1245 1321 1412
1506 1074 1159 1334 1380 1507 1512 1514 1818 2202
1507 1244 1506 1541
1508 1342 1876
1509 1510
1510 1082 1509 1980
1511 1594 1891 2019
1512 1198 1216 1506 1513 2020
1513 1512 1736 2022
1514 1506
1515 1334 1394 1818
1516 1366 1439 1925 2027
1517 1162 1518
1518 1174 1517
1519 1521
1520 1521 1588
1521 1195 1519 1520
1522 1321 1415 1844
1523 1280 1494 1979 2031
1524 1223 1229 1525 1632 1949
1525 1091 1166 1524
1526 1284 1439 1926
1527 1320 2193
1528 1193 1529 1694 1695 1762 2126
1529 1528 1559
1530 1100 1151 1356 1473 1531 1533 1536 2076 2173
1531 1134 1170 1173 1487 1530
1532 1238 1298 2158
1533 1530
1534 1135
1535 1286 1419 1480
1536 1210 1530 2176
1537 1442 1494
1538 1371
1539 1371
1540 1310 1340 1403
1541 1167 1403 1452 1507
1542 1060 1644 1938
1543 1115 1611
1544 1547 1832
1545 1575 2040
1546 1553 1888
1547 1544 1548 1595 1638 1708 1733 1744
1548 1442 1547
1549 1782 2110
1550 1622 1931
1551 1779 1993
1552 1116 1369
1553 1071 1546
1554 1072 1653 1670 1720 1740 1839 1890 1957 2142
1555 1561 1841
1556 1089 1104
1557 1712 1846
1558 1335 1356
1559 1080 1529
1560 1081 1781
1561 1555 1819
1562 1298 1355 2158
1563 1689 1787 1857
1564 1569 1950
1565 1492 1745
1566 1069 1567 1568
1567 1566
1568 1566
1569 1272 1564
1570 1255 1618
1571 1728 1881
1572 1685 1740
1573 1102 1574 2053
1574 1573 2099 2115
1575 1545 1685 1946
1576 1124 1593
1577 1235 1631
1578 1645 1985
1579 1112 1326 1657
1580 1326 1987
1581 1112 1582
1582 1581 1764
1583 1691 1918 2087
1584 1117 1599 1855 1856 1951 2000 2012
1585 1721 1745
1586 1272 1702 1928
1587 1588 1867
1588 1520 1587
1589 1599 1679 2000 2150
1590 1716 1854
1591 1622 1930
1592 1701 2048
1593 1378 1576
1594 1224 1511
1595 1547
1596 1960 2038
1597 1598
1598 1455 1597 1686
1599 1584 1589 2012
1600 1601 1922 2097 2098
1601 1600 1838 1972
1602 2001 2130 2151
1603 1115 1686
1604 1648 1773 1823
1605 1132 1699 1820 2043
1606 1645
1607 1674 1773
1608 1970 1998
1609 1133 1725 2065 2148
1610 1134
1611 1543 1760
1612 1613 1627 1781
1613 1612 1847
1614 1654 1954 2157
1615 1071 1659
1616 1834 2002
1617 1620 1700
1618 1570 1902
1619 1140 1882
1620 1140 1617 1700
1621 1491 1948
1622 1143 1550 1591 1623 1692
1623 1622 1662 2014 2099 2115
1624 1087 1367
1625 1063 2004
1626 1272 2003
1627 1612 1664
1628 1663 1809
1629 1296 1348
1630 1090 1729
1631 1333 1577
1632 1389 1524
1633 1813 1848 1964
1634 1271 1331
1635 1667 1703
1636 1738 1824
1637 1738
1638 1547 1930
1639 1911 2092
1640 1766 1804
1641 1162
1642 1689 1804
1643 1699 2067
1644 1542 1751 1909 2035
1645 1578 1606
1646 1166 1864
1647 1224 1916
1648 1604 1807
1649 1173 1752 1954 2068
1650 1788 2015
1651 1795 1797
1652 1759 1879
1653 1554 1742 1790 2038 2039
1654 1614 1752 1883
1655 1897
1656 1897
1657 1579
1658 1771 1786
1659 1615 1826
1660 1827 1892
1661 1662 1820 1850
1662 1623 1661 1722 2067
1663 1337 1628
1664 1627 2163
1665 1862 1915
1666 1105 1667
1667 1635 1666
1668 1808 1890
1669 1670 1754
1670 1554 1669 1685
1671 1789 2013
1672 1816
1673 1687 1897
1674 1607 1800
1675 1706
1676 1677 1906
1677 1098 1333 1676
1678 1194 1245
1679 1209 1589
1680 1734 1803
1681 1875 2037
1682 1834 1929
1683 1778
1684 1158 1284
1685 1572 1575 1670 1786 1878 1915
1686 1598 1603
1687 1218 1673 1688 1897 2167
1688 1687
1689 1219 1563 1642 1714 1857
1690 1691 1861 2097
1691 1583 1690 1918
1692 1622 1869
1693 1858 1907
1694 1528 1731
1695 1528 1967
1696 1149 1826
1697 2031
1698 1776 1982
1699 1605 1643 1776
1700 1617 1620
1701 1282 1592
1702 1586 2003 2167
1703 1635 1780 1841
1704 1724 1976
1705 1206 1853
1706 1675 2007
1707 1829 2019
1708 1547 1795
1709 1226 1797 1870 2100
1710 1492 1830
1711 1896 1921
1712 1557 1904
1713 1098 1843 2194
1714 1689 1739
1715 1961 2111
1716 1590 1889 1921
1717 1104 2136
1718 1955
1719 1359 1849
1720 1554
1721 1585 1722 1930
1722 1662 1721
1723 1235 1975
1724 1704 1795
1725 1242 1609 1945 2080
1726 1242 1755 1977
1727 1224 1778
1728 1082 1571
1729 1630 1997
1730 1153 1913
1731 1098 1694
1732 2113 2117 2130
1733 1547 2052
1734 1680 1758 1802 2051
1735 1181 1358
1736 1157 1513
1737 1738
1738 1636 1637 1737
1739 1714 1785
1740 1554 1572
1741 1743 1793 2025
1742 1653 1743 2162
1743 1741 1742
1744 1547 1870
1745 1565 1585
1746 1224
1747 1748 1904 2008 2183
1748 1468 1747
1749 1157 1822 1885
1750 1082
1751 1644
1752 1649 1654 2157
1753 1104 1865
1754 1669 1790 1833
1755 1726 1756 2080
1756 1755 2087
1757 1847 1882 1909
1758 1734 1782
1759 1652 1782
1760 1491 1611 1898 2088
1761 1346 1999
1762 1255 1528
1763 1256 1880
1764 1582
1765 1358 2042
1766 1640 1767
1767 1219 1766
1768 1840
1769 1833 2032
1770 1158 1212
1771 1658 1899
1772 1878 2052
1773 1604 1607
1774 1155 1214
1775 1360 1950
1776 1268 1698 1699 1869 1886 1962
1777 1165 1849
1778 1683 1727
1779 1551 1848
1780 1703 1947
1781 1560 1612
1782 1549 1758 1759 2011
1783 1437 1900
1784 422
1785 1739 1910
1786 1280 1658 1685 1907 2041
1787 1563 1896
1788 1650 1959
1789 1671 1816
1790 1653 1754
1791 1793
1792 1793
1793 1741 1791 1792 2025
1794 1208 1441 1796
1795 1651 1708 1724 1796 1976
1796 1794 1795
1797 1651 1709
1798 1255 1408
1799 1224 1264
1800 1286 1674 1807
1801 1288 1996
1802 1734 2001
1803 1291 1680
1804 1640 1642
1805 1298 1299
1806 1847
1807 1300 1648 1800 2163
1808 1668 1839
1809 1063 1628
1810 1106 1237
1811 1438 1440
1812 1307 1851
1813 1633 2011
1814 1309 1920
1815 2023 2031
1816 1315 1672 1789
1817 1316 2149 2150
1818 1506 1515
1819 1317 1561
1820 1605 1661 2043
1821 1326 1923
1822 1325 1749
1823 1604 1964
1824 1636 1914
1825 1118 1120
1826 1659 1696
1827 1660 2020 2046
1828 1418 2006
1829 1707 2034
1830 1130 1710
1831 1338 1838 2155
1832 1544 1930
1833 1754 1769
1834 1616 1682
1835 1284
1836 1952
1837 1114 2049
1838 1601 1831 2099
1839 1554 1808 1840
1840 1768 1839
1841 1555 1703
1842 1347 2070 2079 2122
1843 1713 1981
1844 1415 1522 2156
1845 1190
1846 1557 1883
1847 1613 1757 1806
1848 1633 1779
1849 1719 1777
1850 1661 2118 2119
1851 1812
1852 1066 1400
1853 1165 1705
1854 1590 1889
1855 1584 1951 2000
1856 1584 1951
1857 1563 1689
1858 1693 2023
1859 1353 1992
1860 1342
1861 1690 2098
1862 1665 2039
1863 1127 1933
1864 1361 1646
1865 1164 1753
1866 1206
1867 1359 1587
1868 1917 1999
1869 1692 1776 2106
1870 1709 1744
1871 1872 1873 2067
1872 1871 2129
1873 1871 2128
1874 1142 1415
1875 1681
1876 1508 2141
1877 1106 1499
1878 1685 1772
1879 1652 1993
1880 1763
1881 1325 1571
1882 1619 1757
1883 1654 1846 1954
1884 1439
1885 1749 1924 2047
1886 1776
1887 2145 2157
1888 1546
1889 1716 1854
1890 1554 1668
1891 1199 1511
1892 1200 1660
1893 1380 1917 2030
1894 1895 1936
1895 1384 1385 1894
1896 1711 1787
1897 1655 1656 1673 1687 1950
1898 1760 2088
1899 1771 1958 1960
1900 1783 1901
1901 1066 1900
1902 1235 1618
1903 1368 1990
1904 1712 1747
1905 1075 1158
1906 1676 1941
1907 1693 1786
1908 1466 2062
1909 1644 1757
1910 1785 1978
1911 1639
1912 1219 1314
1913 1248 1730
1914 1098 1824
1915 1665 1685
1916 1647
1917 1868 1893 1999
1918 1583 1691
1919 1363 1495
1920 1416 1814
1921 1417 1711 1716
1922 1600 2119 2151
1923 1419 1821
1924 1424 1885
1925 1516
1926 1526 1940
1927 1977 2080
1928 1272 1586 2003 2177
1929 1360 1682 1938
1930 1434 1591 1638 1721 1832 2196
1931 1550
1932 1114 1944
1933 1863 1934 1935 1944 2116
1934 1289 1933
1935 1437 1933
1936 1894 1937
1937 1936
1938 1542 1929
1939 1940
1940 1926 1939 2027
1941 1906
1942 1081 1130
1943 1999 2030
1944 1932 1933
1945 1725 2089 2098 2114 2148
1946 1575 2033
1947 1780
1948 1105 1621
1949 1186 1524
1950 1360 1564 1775 1897
1951 1584 1855 1856 2012
1952 1458 1836
1953 1463 2056 2137 2140 2143 2186 2187
1954 1468 1614 1649 1883
1955 1145 1718
1956 1120 1160
1957 1554
1958 1899 2038
1959 1090 1788
1960 1596 1899
1961 1715 2029 2117
1962 1776 1963 1964 2029
1963 1419 1962
1964 1633 1823 1962
1965 1966 2019 2034
1966 1965
1967 1695
1968 1983 2126
1969 1067 1115 1970
1970 1608 1969
1971 1155 1991
1972 1601 2133
1973 2009 2010
1974 1430
1975 1368 1723
1976 1704 1795
1977 1726 1927 2051
1978 1910 1979 2175
1979 1523 1978
1980 1408 1510
1981 1843
1982 1698 1986
1983 1408 1968
1984 1491
1985 1578 2078 2161
1986 1492 1982
1987 1442 1580
1988 1494
1989 1206
1990 1903 2026
1991 1971
1992 1257 1859
1993 1551 1879 1994 1995
1994 1291 1499 1993
1995 1242 1499 1993
1996 1801 2049
1997 1337 1729
1998 1608
1999 1502 1761 1868 1917 1943 2026
2000 1584 1589 1855
2001 1602 1802 2114
2002 1060 1616
2003 1626 1702 1928
2004 1625 2075
2005 2010
2006 1828
2007 1356 1706
2008 1747
2009 1973
2010 1496 1973 2005
2011 1782 1813
2012 1584 1599 1951
2013 1671
2014 1623 2127
2015 1165 1650
2016 1333 1425
2017 1090 1351 2018
2018 2017
2019 1511 1707 1965 2020
2020 1512 1827 2019 2046 2047
2021 1124 1378
2022 1513
2023 1815 1858
2024 2025
2025 1741 1793 2024
2026 1990 1999
2027 1516 1940
2028 1071 2060
2029 1961 1962
2030 1893 1943
2031 1523 1697 1815 2175
2032 1769 2033 2041
2033 1946 2032
2034 1829 1965
2035 1060 1644
2036 1311
2037 1206 1681
2038 1596 1653 1958 2078
2039 1653 1862 2040
2040 1545 2039
2041 1786 2032
2042 1474 1765
2043 1605 1820
2044 1359 2045
2045 2044
2046 1827 2020 2047
2047 1885 2020 2046
2048 1592
2049 1837 1996
2050 1186 1478
2051 1734 1977
2052 1733 1772
2053 1573 2196
2054 2089 2119 2151
2055 2081 2107
2056 1953 2084
2057 2059 2060
2058 2106
2059 2057
2060 1307 2028 2057
2061 1104 2107
2062 1100 1908
2063 1147 2124
2064 1147 2125
2065 1609 2097
2066 2140 2186 2187
2067 1643 1662 1871
2068 1649
2069 1066 1428
2070 1842 2101
2071 1095 2165 2166
2072 1460 2073
2073 2072 2101 2108
2074 1460 2101
2075 1186 2004
2076 1210 1530
2077 1446 2191
2078 1985 2038
2079 1842 2095
2080 1725 1755 1927
2081 1460 2055
2082 2083 2085 2137
2083 2082 2084 2094
2084 2056 2083 2085
2085 2082 2084 2143
2086 1205 1478
2087 1583 1756
2088 1760 1898
2089 1945 2054 2129
2090 2134 2144
2091 1095 2190
2092 1160 1639
2093 2142
2094 2083 2107
2095 1460 2079
2096 1093 1386 2135 2190
2097 1323 1600 1690 2065
2098 1323 1600 1861 1945
2099 1574 1623 1838
2100 1709
2101 2070 2073 2074 2122
2102 2127 2146 2155
2103 2145 2157
2104 1378 2109
2105 1460 2107
2106 1869 2058 2154
2107 2055 2061 2094 2105
2108 1460 2073
2109 1096 2104
2110 1549 2113
2111 1715 2163
2112 1470 2164
2113 1410 1732 2110
2114 1945 2001 2151
2115 1574 1623
2116 1933
2117 1732 1961
2118 1451 1850 2151
2119 1451 1850 1922 2054
2120 1278 1356 1489
2121 1104 2137
2122 1842 2101
2123 1460 2134
2124 1461 2063
2125 1461 2064
2126 1528 1968
2127 2014 2102
2128 1472 1873 2153
2129 1472 1872 2089
2130 1602 1732 2153
2131 1473 2145
2132 2145
2133 1972 2146 2154
2134 2090 2123
2135 1093 2096
2136 1717 2156
2137 1953 2082 2121 2140
2138 1309 1467 1489
2139 1101 1309 1357 1489
2140 1953 2066 2137
2141 1285 1876
2142 1554 2093
2143 1953 2085
2144 1460 2090
2145 1887 2103 2131 2132
2146 2102 2133 2147
2147 2146
2148 1609 1945
2149 1817 2150
2150 1589 1817 2149
2151 1602 1922 2054 2114 2118
2152 2162
2153 2128 2130
2154 2106 2133
2155 1831 2102
2156 1321 1844 2136
2157 1484 1614 1752 1887 2103
2158 1298 1532 1562
2159 1095 1386 2169 2170
2160 2161 2162
2161 1985 2160
2162 1742 2152 2160
2163 1664 1807 2111
2164 1181 2112
2165 2071
2166 2071
2167 1687 1702
2168 2190
2169 2159
2170 2159
2171 2192
2172 2192
2173 1471 1530
2174 2175
2175 1978 2031 2174
2176 1100 1536
2177 1928 2178
2178 2177 2183
2179 1100 1489
2180 1172 1345 2181
2181 2180
2182 1268 2197
2183 1747 2178
2184 1164 1435
2185 1309 2198
2186 1953 2066
2187 1953 2066
2188 1468 1471
2189 1164 1352
2190 2091 2096 2168
2191 1311 2077 2192
2192 1311 2171 2172 2191
2193 1413 1527
2194 1224 1713
2195 1117 1447
2196 1930 2053
2197 2182
2198 2185
2199 2200 2204
2200 2199 2201
2201 2200 2203
2202 1506 2204
2203 1277 2201
2204 2199 2202
2205 2210 2211
2206 2382
2207 802 2213
2208 2244 2390
2209 2412 4743
2210 2205 2212
2211 2205 2212
2212 2210 2211 2213 2282
2213 395 2207 2212
2214 2396 4897
2215 2357 2411
2216 2370 2387
2217 2288 2345
2218 2346 2347
2219 2244 2332 2373 2397
2220 2229
2221 2222 2223 2232 2261 2295 2376 2402 2403 2405
2222 2221 2223 2224 2229 2321 2418
2223 393 2221 2222 2229 2235 2383
2224 2222 2321 2350
2225 2314 2404
2226 2228
2227 2230 2359
2228 2226 2234
2229 2220 2222 2223
2230 2227 2263
2231 396 2317 2347 2357
2232 2221 2405
2233 2305 2361 2409
2234 2228 2360
2235 2223 2262 2298 2309 2312 2328 2369 2383
2236 2238
2237 2238
2238 2236 2237 2291 2368 2396
2239 2285 2313
2240 2325 2366
2241 2242 4507 4631
2242 2241 2249 2310 2355
2243 2325 2335
2244 2208 2219 2332
2245 2315 2421
2246 2308 2388 2420
2247 2256 2386
2248 2249 2250 4535 4536
2249 2242 2248 2251 2252 2253 2370 2412 4573 4652
2250 2248
2251 2249
2252 2249
2253 2249 2311
2254 2281 2379
2255 2292 2327
2256 2247 2303
2257 2282 2407
2258 2262
2259 2262
2260 2262
2261 2221
2262 2235 2258 2259 2260 2298 2364
2263 2230 2306 2357
2264 2282 2286
2265 2306 4854
2266 2272 2414
2267 2268 2269 2270 2333 2381
2268 2267 2271 2382 2416
2269 2267
2270 2267
2271 2268
2272 2266 2334
2273 2275
2274 2275 2372 2407
2275 2273 2274
2276 2277 2290 2389
2277 2276
2278 2320 2371
2279 2361 2414
2280 2284
2281 2254 2282 2336
2282 389 2212 2257 2264 2281 2283 2284 2302 2304 2372 2375
2283 396 420 2282 2284
2284 2280 2282 2283
2285 2239 2286 2331 2392
2286 2264 2285
2287 2334 2387
2288 2217 2316
2289 2341 2382
2290 2276 2292 2368 2377
2291 2238 2315
2292 2255 2290
2293 2348 2367
2294 2332 2382
2295 2221 2405
2296 2298
2297 2298
2298 2235 2262 2296 2297 2343 2369
2299 2300 2407
2300 2299 2407
2301 2372
2302 2282 2354
2303 2256 2348 2408
2304 790 2282 2354
2305 2233 2310
2306 2263 2265
2307 386 2330
2308 2246 2388 2415
2309 2235 2383 2388
2310 2242 2305
2311 2253 2346
2312 520 2235 2364 4837
2313 2239
2314 2225 2321 2359
2315 2245 2291
2316 2288 2317
2317 2231 2316 2370
2318 2327 2332
2319 2321 2366
2320 2278 2321
2321 2222 2224 2314 2319 2320 2322 2323 2324 2393
2322 2321
2323 2321
2324 2321
2325 2240 2243 2358 2406
2326 2329
2327 2255 2318 2328 2329 2352 2380 2420
2328 2235 2327 2329 2383
2329 2326 2327 2328
2330 2307 2405
2331 2285 2392
2332 2219 2244 2294 2318 2373 2389
2333 2267 2381
2334 2272 2287
2335 2243 2349 2371
2336 2281 2338 2367 2374
2337 2357 2404
2338 2336
2339 2388 2419
2340 2363 2401
2341 2289 2382
2342 2363 4035
2343 2298 2344
2344 69 2343
2345 2217 2346
2346 2218 2311 2345
2347 2218 2231
2348 2293 2303
2349 2335 2350 2406
2350 2224 2349
2351 840 2364
2352 2327 2388
2353 2382 2388
2354 2302 2304 2372
2355 2242 2387 2411 4634
2356 2376 2402
2357 2215 2231 2263 2337
2358 2325 2371
2359 2227 2314
2360 2234 2362
2361 2233 2279
2362 2360 2363
2363 2340 2342 2362 2364 2365
2364 2262 2312 2351 2363
2365 2363 4859
2366 2240 2319
2367 2293 2336
2368 2238 2290 2369 2377 2389
2369 2235 2298 2368
2370 2216 2249 2317
2371 2278 2335 2358
2372 2274 2282 2301 2354
2373 2219 2332 2397
2374 2336 2375 2378
2375 2282 2374
2376 2221 2356 2403
2377 2290 2368
2378 2374 2379 2386
2379 2254 2378
2380 2327 2388
2381 2267 2333 2382
2382 2206 2268 2289 2294 2341 2353 2381 2383 2384 2385 2395 2398 2419
2383 2223 2235 2309 2328 2382
2384 2382 2418
2385 2382 2418
2386 2247 2378 2408
2387 2216 2287 2355 4660
2388 2246 2308 2309 2339 2352 2353 2380
2389 2276 2332 2368
2390 2208 2395
2391 2394
2392 2285 2331 2393 2394 2405
2393 395 2321 2392 2394
2394 2391 2392 2393
2395 2382 2390
2396 2214 2238 4849
2397 2219 2373 2398 2399 2400
2398 2382 2397
2399 2397
2400 2397
2401 2340
2402 2221 2356
2403 2221 2376
2404 2225 2337
2405 2221 2232 2295 2330 2392
2406 2325 2349
2407 2257 2274 2299 2300
2408 2303 2386
2409 2233 2410 4552 4632 4649 4749 4753
2410 2409
2411 2215 2355
2412 2209 2249
2413 752 2414
2414 753 2266 2279 2413 4695
2415 2308 2416
2416 2268 2415
2417 777 790
2418 2222 2384 2385
2419 2339 2382
2420 2246 2327
2421 2245 2422
2422 2421
2423 4491 4563
2424 2425
2425 2424 2459 2519
2426 490 2485 2655
2427 2729 2730
2428 2489 2586 2656
2429 2545 2617
2430 2595
2431 2432 2816
2432 2431 2590
2433 2578 2661
2434 2436 2471 2524 2588 2619 2623 2624 2662 2668 2698 2701 2702
2435 2490 2638 2670
2436 2434 2586 2672
2437 2439
2438 2439
2439 2437 2438 2449 2529 2596 2631 2633 2639 2682 2683 2885 2991
2440 4129 4148 4458
2441 2443
2442 2443
2443 2441 2442 2521 2616 2627
2444 2681 2685 2707 2956 3094
2445 2604 2685 2708
2446 2502 2559 3206
2447 1184 2457 2793 2814 2967
2448 2545 2597
2449 2439 2687 3189
2450 2451 2576 2717 2719 3043
2451 2450
2452 2551 2561 2694
2453 2454
2454 2453 2560 2586 2697
2455 2709 2838 3105 3228
2456 2458 2617 2709
2457 2447 2458 2793 2930 3004 3011
2458 2456 2457 2459 2487 2525 2593 2617 2677 2703
2459 2425 2458 2558 2591 2593 2599
2460 2461
2461 2460 2586 2590
2462 2463
2463 2462 2654 2991
2464 2486 2543 2712 2713
2465 2716 2717 2939 3244 3279
2466 2717
2467 2717
2468 2527 2561 2718
2469 2596 2639 2723
2470 2471
2471 2434 2470 2966
2472 2493 2588 3216
2473 2476 2477 2645
2474 2475 2476 2477 2483 2552 2559 2642
2475 2474 2503 2519 2558 2591
2476 2473 2474 3217
2477 2473 2474 3218
2478 2810 2864
2479 2480 2481 2555
2480 2479 2482 2591
2481 2479
2482 2480
2483 2474 2559 3219
2484 2505 2736 3090 3091
2485 2426 2496 2548 2561 2741 2743 2764 2958
2486 2464 2528 2543 2743
2487 2458 2617 2632
2488 2489 2576 2989 3214 3252
2489 2428 2488 2521 2583 2586 3060 3115
2490 2435 2495 2498 2730 2948 3017
2491 2759
2492 2493 2643 2646
2493 2472 2492 2588 2627 3014 3016 3224 3225
2494 2561 2760 3017
2495 2490 2761 2762 2763
2496 2485 2766 3017
2497 2595 2767 2769 3172
2498 2490 2513 2729 2769
2499 2538 2544 3078
2500 2530 2579 2775 2776 3113 3271
2501 2502 2643 2645
2502 2446 2501 2503 2552 3016 3226 3227
2503 2475 2502 2611
2504 2604 2609 2782
2505 2484 2522 2783 2785 3049
2506 2622 2777 2802
2507 2508
2508 2507 2519 2613
2509 2510 2511 2616 2627
2510 2509
2511 2509
2512 3229
2513 2498 2795 3017
2514 2515 2595
2515 2514 2595 2810 3036 3231
2516 2517 2518 2519
2517 2516
2518 2516
2519 2425 2475 2508 2516 2558 2599 2602
2520 2533 2595 3005
2521 2443 2489 2559 2641 3233
2522 2505 2601 2614 2617 2806 2807 3045 3047
2523 2611
2524 2434 2586 2813
2525 2458 2617
2526 3234
2527 2468 2561 2600 2789 2804 2815
2528 2486 2543 2549 2606 2612 2804
2529 2439 2554 2874 2917 3186
2530 2500 2531 2579 2792 2916 2918 3113 3181
2531 2530 2636 2725 2726
2532 2557 2612
2533 2520 2534 2542 2595 2765 2821 2823 3005 3112 3179
2534 2533 2564 2659 2821 2823 3017
2535 2536
2536 2535 2629 2701
2537 2548 2841 3055
2538 2499 2539 2544 2550 2551 2554 2920 3123 3124
2539 2538 2549 2606
2540 2828
2541 2583 2828
2542 490 2533 2728 2765 2834 2835 2836 2952 2997 3068 3112 3174 3207
2543 490 2464 2486 2528 2832 4219
2544 2499 2538 2791 2843 2844 2920 2923
2545 2429 2448 2554 2592 2637 2858 2860 2862 3154
2546 2548
2547 2548
2548 490 2485 2537 2546 2547 2847 2848 2958 3055
2549 2528 2539 2551 2855 2856
2550 2538 2551 2561 2849 2850 2853 2854
2551 2452 2538 2549 2550 2852
2552 2474 2502 3292
2553 2721 2801 2809 2843 2845 2870 2871 2872 2874 2908 2922 2971 2995 2999 3096 3128 3141 3149 3284
2554 2529 2538 2545 2575 2596 2608 2870 2871 2872 3187
2555 2479
2556 2621 4099 4317
2557 1131 2532 2558
2558 2459 2475 2519 2557
2559 2446 2474 2483 2521 2627 3242 3243
2560 2454 2604 2882
2561 2452 2468 2485 2494 2527 2550 2826 2883 2900
2562 57 81 133 4129 4445 4448 4461
2563 2620 2790 3146 3147
2564 2534 2658 2892
2565 2677 2817 2894 2941
2566 2567
2567 2566 2593 2941
2568 2895
2569 2593 2666 2895
2570 2896
2571 2898
2572 2593 2898 2899
2573 2899
2574 2575 2692 2812 2906 2936 2972 3097 3281
2575 2554 2574 2581 2592 2597 2601 2733 2794 2904 2905 2907 2964 3154
2576 2450 2488 2989 3043 3205 3277
2577 2588 2641 3014 3247 3248
2578 2433 2586 2902
2579 2500 2530 2580 3113
2580 2579
2581 2575
2582 2583
2583 2489 2541 2582
2584 2596 2608 2908
2585 2586 2674 2710 2717 2720 2722 2880 2889 2911 3095 3158 3199 3215
2586 2428 2436 2454 2461 2489 2524 2578 2585 2604 2911
2587 2588
2588 2434 2472 2493 2577 2587
2589 3251
2590 2432 2461 2912
2591 2459 2475 2480
2592 2545 2575
2593 2458 2459 2567 2569 2572 2704 2909
2594 1308 2605 2909
2595 2430 2497 2514 2515 2520 2533 3005 3157 3179
2596 2439 2469 2554 2584 2918 2927 2928 2934
2597 2448 2575 2917
2598 2599
2599 2459 2519 2598
2600 2527 2933
2601 2522 2575 2936 2964 3049
2602 2519
2603 2608 2943 3115
2604 2445 2504 2560 2586 2609 2953 2955 2956
2605 2594 2606 2618 2953
2606 2528 2539 2605 2607 2612 2618 2960
2607 2606 2608 2611 2654 2733 2794 2959 3188
2608 2554 2584 2603 2607 2623 2624 2651 2790 2960 3060
2609 2504 2604 2963
2610 2640
2611 2503 2523 2607 2612 3288 3289
2612 2528 2532 2606 2611
2613 2508
2614 2522 2617 2970
2615 2616
2616 2443 2509 2615 3266
2617 2429 2456 2458 2487 2522 2525 2614 2637 2885 2886 2973 2974
2618 2605 2606 2974
2619 2434 2966 2976
2620 2563 2789 2978
2621 2556 4172 4265 4317
2622 2506 2638 2702 2993
2623 2434 2608 2979
2624 2434 2608 2980
2625 2627
2626 2627
2627 2443 2493 2509 2559 2625 2626
2628 2982 2990
2629 2536 2948 2986 2987
2630 3272
2631 2439 2634 3283
2632 2487 3204
2633 2439 3187
2634 2631
2635 2638
2636 2531 2934
2637 2545 2617
2638 2435 2622 2635
2639 2439 2469
2640 2610 2965 2966
2641 2521 2577 3208
2642 2474
2643 2492 2501 2644 3212
2644 2643 2648 3236 3237
2645 2473 2501 2647 2648 3239 3240
2646 2492 2648 3254
2647 2645 2649 3255 3256 3257 3258 3259 3260
2648 2644 2645 2646 2649 3261
2649 2647 2648 3273 3274
2650 3288 3289
2651 2608 3114
2652 2760 2795
2653 3040 3188
2654 2463 2607 3019
2655 2426 2740 2766 2825 3176 3178
2656 2428 2669 3155
2657 2693 2908 2916 2918 3077
2658 2564 2667
2659 2534 2759
2660 3024 3201
2661 2433
2662 2434 2668 2684 2705 2813 2819 2837 2944 2959 2969 3104 3200
2663 2668
2664 2799
2665 2799
2666 2569 2788
2667 2658
2668 2434 2662 2663
2669 2656
2670 2435 2795 3005 3008 3221
2671 2780 2796 3001 3004 3026 3143
2672 2436 2673 2674
2673 2672
2674 2585 2672 2710 2890 3215
2675 2914
2676 2677
2677 2458 2565 2676
2678 2714 2942
2679 2680
2680 490 2679 2984
2681 2444
2682 2439
2683 2439
2684 2662 2813
2685 2444 2445 2686
2686 2685 2778 3003
2687 2449 2758 2846 2936 3050 3098 3099
2688 3090
2689 3091
2690 2691
2691 2690 2837 2891 2942
2692 2574 2936 2972 3145 3180 3262
2693 2657 2908 3077 3171 3286
2694 2452 2921 3021 3022 3029
2695 2979
2696 2703 2787
2697 2454 2881 3093 3133 3134 3190 3270
2698 2434 2699
2699 2698
2700 2709 3268
2701 2434 2536
2702 2434 2622 3067
2703 2458 2696 2745 2787 3012
2704 2593 2896 3103
2705 2662
2706 2810 2840
2707 2444
2708 2445
2709 2455 2456 2700
2710 2585 2674 3199 3215
2711 2957 3210 3220 3263
2712 2464
2713 2464
2714 2678 2942
2715 2811 2971 2978 3057
2716 2465 3244 3279
2717 2450 2465 2466 2467 2585 2719 2720 3158 4022 4023
2718 2468
2719 2450 2717
2720 2585 2717
2721 2553 2723
2722 2585 2757 2880 2889 2973
2723 2469 2721 2846
2724 2755 2756 2779 2838 2839 2857 3105
2725 2531 2726 3061
2726 2531 2725 3061
2727 2781 3009 3287
2728 2542 2952 3062 3207 3265
2729 2427 2498 2731
2730 2427 2490 2732
2731 2729
2732 2730
2733 2575 2607 3064
2734 2738
2735 2827
2736 2484 2737 2738 2806 3010
2737 2736 2738 2779 3193
2738 2734 2736 2737
2739 2740 2741
2740 2655 2739 2760 2766 2883 2932 3041 3042
2741 2485 2739 2742
2742 2741
2743 2485 2486 2744
2744 2743
2745 2703 3012
2746 3081
2747 3082
2748 3083
2749 3084
2750 3085
2751 3086
2752 3087
2753 3088
2754 3089
2755 2724
2756 2724 2857
2757 2722 2889
2758 2687 3099
2759 2491 2659
2760 2494 2652 2740 2795 2840 2878 2883 3041
2761 2495
2762 2495
2763 2495
2764 2485 2765 3017
2765 2533 2542 2764 3112
2766 2496 2655 2740 3100
2767 2497 2768
2768 2767
2769 2497 2498 2770
2770 2769
2771 2772 2780 2781
2772 2771
2773 3002
2774 2981 3003
2775 2500
2776 2500
2777 2506
2778 2686 2842
2779 2724 2737 2838 2839 2857
2780 2671 2771 2781 3004 3011
2781 2727 2771 2780 2967 2968 3001 3009
2782 2504
2783 2505 2784 2785 3076
2784 2783 2785
2785 2505 2783 2784
2786 2787
2787 2696 2703 2786 2977 3267
2788 2666
2789 2527 2620
2790 2563 2608
2791 2544 2792 2923
2792 2530 2791 2916 3286
2793 2447 2457 3012
2794 2575 2607 3108
2795 2513 2652 2670 2760
2796 2671 2839 3026 3110 3152
2797 2798 2800 3175
2798 2797 2800 2820 2997 3150 3211 3222 3253
2799 490 2664 2665 2800 2946 2947
2800 2797 2798 2799 2820 2997 3150 3151 3211 3222 3253
2801 2553 2922 2995 3284
2802 2506
2803 2982
2804 2527 2528 2805
2805 2804
2806 2522 2736 3010 3238
2807 2522 3168
2808 2842
2809 2553 2843
2810 2478 2515 2706 2840 2864 2986 3036
2811 2715 2971
2812 2574
2813 2524 2662 2684 2903 2976 3079 3116
2814 2447 2967 2977 2983 3012
2815 2527 2878 3106 3142 3198
2816 2431
2817 2565 2818
2818 2817
2819 2662 2837 2866 2944 2959 3131 3200
2820 2798 2800 2825 2865 2952
2821 2533 2534 2822
2822 2821
2823 2533 2534 2824
2824 2823
2825 2655 2820 2865 2952 3177 3178
2826 2561 3017
2827 2735 2828
2828 2540 2541 2827
2829 2834
2830 2835
2831 2836
2832 490 2543 2833
2833 2832
2834 490 2542 2829
2835 490 2542 2830
2836 490 2542 2831
2837 2662 2691 2819 2944 2969 3104 3131
2838 2455 2724 2779 2839 2857 3228
2839 2724 2779 2796 2838 3152 3250
2840 2706 2760 2810 2878 2883 3025
2841 2537 2932 2935
2842 2778 2808 2940 2981 3195
2843 2544 2553 2809 2908 3096
2844 2544
2845 2553 2971
2846 2687 2723 2858 2860 2862 2936 3018 3173 3213
2847 2548 2932
2848 2548
2849 2550 2851
2850 2550 2851
2851 2849 2850 2852 2914 2937 3038 3126 3130 3156 3276
2852 2551 2851 3126 3130 3156 3275 3276 3278
2853 2550
2854 2550
2855 2549
2856 2549
2857 2724 2756 2779 2838 3080
2858 2545 2846 2859
2859 2858
2860 2545 2846 2861
2861 2860
2862 2545 2846 2863
2863 2862
2864 2478 2810 3028 3120 3122
2865 2820 2825 2952
2866 2819 2959
2867 2976
2868 3135
2869 3136
2870 2553 2554 2876
2871 2553 2554 2877
2872 2553 2554 2873
2873 2872
2874 2529 2553 2875 2917 3186
2875 2874
2876 2870
2877 2871
2878 2760 2815 2840 2883 2986 3153 3198
2879 2881 3111 3117
2880 2585 2722 2882 2889 2998 3095 3197 3230
2881 2697 2879 2882 3111 3117 3190
2882 2560 2880 2881
2883 2561 2740 2760 2840 2878 2900 2986 3041 3153
2884 3058 3146 3147
2885 2439 2617 2887
2886 2617 2888 3189
2887 2885
2888 2886
2889 2585 2722 2757 2880
2890 2674
2891 2691 2942
2892 2564
2893 2894 2996 3000 3245
2894 2565 2893
2895 2568 2569
2896 2570 2704 2897
2897 2896 3023
2898 2571 2572
2899 2572 2573
2900 2561 2883 2901
2901 2900
2902 2578
2903 2813 2976
2904 2575
2905 2575
2906 2574
2907 2575
2908 2553 2584 2657 2693 2843 2918 3096
2909 2593 2594 2910
2910 2909
2911 2585 2586
2912 2590
2913 2923
2914 2675 2851 3038 3156 3276 3280
2915 2965 3138
2916 2530 2657 2792 2918 2926
2917 2529 2597 2874 3186
2918 2530 2596 2657 2908 2916 2926 2927 2928 3181
2919 3167
2920 2538 2544
2921 2694
2922 2553 2801 3051
2923 2544 2791 2913
2924 2925 2937 2938
2925 2924
2926 2916 2918 2929
2927 2596 2918 3163
2928 2596 2918 3164
2929 2926
2930 2457
2931 3047
2932 2740 2841 2847 2935 3020 3041 3042 3174
2933 2600
2934 2596 2636
2935 2841 2932
2936 2574 2601 2687 2692 2846 2972 3033 3034 3173 3241
2937 2851 2924 2938 3156
2938 2924 2937 2994 3140
2939 2465 3169 3223 4024
2940 2842
2941 2565 2567 3170
2942 2678 2691 2714 2891
2943 2603 2980
2944 2662 2819 2837 2945 3131 3200
2945 2944
2946 2799
2947 2799
2948 2490 2629
2949 490 2950
2950 2949
2951 2997
2952 2542 2728 2820 2825 2865 3035 3265
2953 2604 2605 2954
2954 2953
2955 2604 2956 2957
2956 2444 2604 2955 3094
2957 2711 2955 3263
2958 2485 2548
2959 2607 2662 2819 2866 3063 3109 3121 3148 3161
2960 2606 2608 2961
2961 2960
2962 2963
2963 2609 2962
2964 2575 2601 3066
2965 2640 2915
2966 2471 2619 2640
2967 2447 2781 2814 2968 3011
2968 2781 2967
2969 2662 2837 3104
2970 2614 3132
2971 2553 2715 2811 2845 2978
2972 2574 2692 2936
2973 2617 2722 3052
2974 2617 2618 2975
2975 2974
2976 2619 2813 2867 2903
2977 2787 2814 2983 3203 3267
2978 2620 2715 2971 3191 3192
2979 2623 2695 3054
2980 2624 2943
2981 2774 2842 3003
2982 2628 2803
2983 2814 2977 3232 3235
2984 2680 2985 2990
2985 2984
2986 2629 2810 2878 2883 3107 3153
2987 2629 3122
2988 2990
2989 2488 2576
2990 2628 2984 2988
2991 2439 2463 3196
2992 3197
2993 2622 3118 3119
2994 2938
2995 2553 2801
2996 2893 3245
2997 2542 2798 2800 2951 3211
2998 2880 3197 3230
2999 2553
3000 2893
3001 2671 2781 3002 3143
3002 2773 3001
3003 2686 2774 2981
3004 2457 2671 2780 3125
3005 2520 2533 2595 2670 3008 3056 3157 3221
3006 3007
3007 3006 3247
3008 2670 3005 3209 3221 3269
3009 2727 2781 3165 3264
3010 2736 2806 3238
3011 2457 2780 2967
3012 2703 2745 2793 2814
3013 3014
3014 2493 2577 3013
3015 3016
3016 2493 2502 3015
3017 2490 2494 2496 2513 2534 2764 2826
3018 2846 3173 3213
3019 2654
3020 2932 3174
3021 2694
3022 2694
3023 2897
3024 2660 3071
3025 2840
3026 2671 2796
3027 3048 3049
3028 2864 3122
3029 2694
3030 3128 3129 3284
3031 3101
3032 3102
3033 2936 3034
3034 2936 3033
3035 2952
3036 2515 2810
3037 3041
3038 2851 2914 3276
3039 3105
3040 2653
3041 2740 2760 2883 2932 3037 3042
3042 2740 2932 3041
3043 2450 2576
3044 3045 3075 3137
3045 2522 3044
3046 3047 3073 3135
3047 2522 2931 3046
3048 3027
3049 2505 2601 3027
3050 2687 3098
3051 2922
3052 2973
3053 3197
3054 2979
3055 2537 2548
3056 3005
3057 2715
3058 2884
3059 3128 3129
3060 2489 2608
3061 2725 2726
3062 2728
3063 2959 3109 3148
3064 2733
3065 3159 3186 3202
3066 2964
3067 2702
3068 2542
3069 3070 3084 3167
3070 3069 3073 3089
3071 3024 3086 3137 3201
3072 3073 3081 3166
3073 3046 3070 3072
3074 3075 3083 3085
3075 3044 3074 3088
3076 2783
3077 2657 2693
3078 2499
3079 2813 3116
3080 2857
3081 2746 3072
3082 2747 3101
3083 2748 3074
3084 2749 3069
3085 2750 3074
3086 2751 3071
3087 2752 3102
3088 2753 3075
3089 2754 3070
3090 2484 2688 3101
3091 2484 2689 3102
3092 3127 3128
3093 2697
3094 2444 2956
3095 2585 2880
3096 2553 2843 2908
3097 2574 3281
3098 2687 3050
3099 2687 2758
3100 2766
3101 3031 3082 3090
3102 3032 3087 3091
3103 2704
3104 2662 2837 2969
3105 2455 2724 3039
3106 2815
3107 2986
3108 2794
3109 2959 3063 3148
3110 2796
3111 2879 2881 3117
3112 2533 2542 2765
3113 2500 2530 2579
3114 2651
3115 2489 2603
3116 2813 3079
3117 2879 2881 3111 3144 3246
3118 2993 3119
3119 2993 3118
3120 2864
3121 2959 3161
3122 2864 2987 3028 3249
3123 2538 3128
3124 2538 3128
3125 3004
3126 2851 2852 3130
3127 3092 3128 3129
3128 2553 3030 3059 3092 3123 3124 3127 3129 3149 3284
3129 3030 3059 3127 3128 3284
3130 2851 2852 3126
3131 2819 2837 2944
3132 2970
3133 2697 3134 3270
3134 2697 3133 3270
3135 2868 3046
3136 2869 3137
3137 3044 3071 3136
3138 2915
3139 3156
3140 2938
3141 2553 3284
3142 2815
3143 2671 3001
3144 3117 3246
3145 2692 3180
3146 2563 2884
3147 2563 2884
3148 2959 3063 3109
3149 2553 3128
3150 2798 2800
3151 2800
3152 2796 2839 3250
3153 2878 2883 2986
3154 2545 2575
3155 2656
3156 2851 2852 2914 2937 3139
3157 2595 3005
3158 2585 2717
3159 3065 3186 3202
3160 3174
3161 2959 3121
3162 3197
3163 2927
3164 2928
3165 3009
3166 3072
3167 2919 3069
3168 2807
3169 2939
3170 2941
3171 2693 3286
3172 2497
3173 2846 2936 3018 3213
3174 2542 2932 3020 3160 3194
3175 2797
3176 2655
3177 2825
3178 2655 2825
3179 2533 2595
3180 2692 3145
3181 2530 2918
3182 3189
3183 3188
3184 3187
3185 3186
3186 2529 2874 2917 3065 3159 3185 3202
3187 2554 2633 3184
3188 2607 2653 3183 3283
3189 2449 2886 3182
3190 2697 2881
3191 2978
3192 2978
3193 2737
3194 3174
3195 2842
3196 2991
3197 2880 2992 2998 3053 3162 3230
3198 2815 2878
3199 2585 2710
3200 2662 2819 2944
3201 2660 3071
3202 3065 3159 3186
3203 2977
3204 2632
3205 2576 3277
3206 2446
3207 2542 2728
3208 2641
3209 3008 3269
3210 2711
3211 2798 2800 2997
3212 2643
3213 2846 3018 3173
3214 2488 3252
3215 2585 2674 2710
3216 2472
3217 2476 3218
3218 2477 3217
3219 2483 3272
3220 2711
3221 2670 3005 3008
3222 2798 2800
3223 2939
3224 2493
3225 2493
3226 2502
3227 2502
3228 2455 2838
3229 2512 3266
3230 2880 2998 3197
3231 2515
3232 2983 3235
3233 2521
3234 2526 3251 3266
3235 2983 3232
3236 2644
3237 2644
3238 2806 3010
3239 2645
3240 2645
3241 2936
3242 2559
3243 2559
3244 2465 2716 3279
3245 2893 2996
3246 3117 3144
3247 2577 3007
3248 2577
3249 3122
3250 2839 3152
3251 2589 3234 3266
3252 2488 3214
3253 2798 2800
3254 2646
3255 2647
3256 2647
3257 2647
3258 2647
3259 2647
3260 2647
3261 2648
3262 2692
3263 2711 2957
3264 3009
3265 2728 2952
3266 2616 3229 3234 3251
3267 2787 2977
3268 2700
3269 3008 3209
3270 2697 3133 3134
3271 2500
3272 2630 3219
3273 2649
3274 2649
3275 2852 3276
3276 2851 2852 2914 3038 3275
3277 2576 3205
3278 2852
3279 2465 2716 3244
3280 2914
3281 2574 3097 3282
3282 3281
3283 2631 3188
3284 2553 2801 3030 3128 3129 3141
3285 3286
3286 2693 2792 3171 3285
3287 2727
3288 2611 2650 3290
3289 2611 2650 3291
3290 3288
3291 3289
3292 2552
3293 3411 3488 3593
3294 3295 3334 3388 3552
3295 3294 3314 4861
3296 3297 3325 3433 3506 3568
3297 3296 3310 3326 3333
3298 3299 3538
3299 3298 3314 3329 3440 3441 3558
3300 3446
3301 3446 3622 3708
3302 3450 3631 3672
3303 3468
3304 3468
3305 3468
3306 3467
3307 3344 3420 3469 3470 3540 3627 3652
3308 3474 3580 3596 3654 3692
3309 3310 3464 3465 3645
3310 3297 3309 3333 3357 3460 3477 3478 3484
3311 3312 3455
3312 3311 3321 3333 3336 3351 3359 3484 3593 3632 3697
3313 3314 3693
3314 3295 3299 3313 3435
3315 3355 3610 3625 3656
3316 3317 3366 3483 3536 3557 3620
3317 3316 3336 3352 3392 3393 3421 3724
3318 3473 4864
3319 3418 3497 3573 3574 3677
3320 3360 3542 3546 3547 3607
3321 3312 3328 3471 3632 3698
3322 3323 3454 3668 4830
3323 3322 3331 3345
3324 3342 3564
3325 3296 3572
3326 3297 3576
3327 3328 3713 3740
3328 3321 3327 3561 3742
3329 3299 3365 3466 3472 3498 3558 3582 3586 3587
3330 3331 3580 3581 3705
3331 3323 3330 3435 3697 4603 4831
3332 3333 3616 3722
3333 3297 3310 3312 3332 4876
3334 3294 3629 4759
3335 3336
3336 3312 3317 3335 3351 4655
3337 3349 3429 3628 3672 4865
3338 3634
3339 3643
3340 3342
3341 3342 3529 4875
3342 3324 3340 3341 3413 4876
3343 3573 3574 3583 3638 3639 3647 3648 3659
3344 3307 3472 3647 3648
3345 3323 3403 3622 4888
3346 3360 3709
3347 3348 3349 3402 3661 3678 3729
3348 3347 4883
3349 3337 3347 3663
3350 3673 3674 3688 3700 3701
3351 3312 3336 3561 3598 3671 3673 3674 3689 3702
3352 3317 3361 3362 3365 3612 3652 4582
3353 3423 3486 3563 3655
3354 3355
3355 3315 3354 3432 3437 3569 3601 3638 3714 3715 3716
3356 3357 3590 3683 3722 3723
3357 3310 3356
3358 3359 3395 3725 3726 3727
3359 3312 3358 3466 3725
3360 3320 3346 3361 3730 4677
3361 3352 3360 4678
3362 3352 4476
3363 3475 4509
3364 3579 4570
3365 3329 3352 3716
3366 3316
3367 3368
3368 3367 3369 3370
3369 3368 4875
3370 3368 3523
3371 3516 3567 3608 3621
3372 4878
3373 3431
3374 3431
3375 3431
3376 3432
3377 3480
3378 3379 3380 4478
3379 3378
3380 3378
3381 4850
3382 3740
3383 3562
3384 3591
3385 4850
3386 3445
3387 4878
3388 3294
3389 3580
3390 3690
3391 3694
3392 3317
3393 3317
3394 3709
3395 3358
3396 3656
3397 3656
3398 3625
3399 3565 3675
3400 3401 3534 3609
3401 3400 3402 3554 3686
3402 3347 3401
3403 3345 3747 3748
3404 3456 3682
3405 3658
3406 3410
3407 3410
3408 3411
3409 3411
3410 3406 3407 3411 3666 3677 3712
3411 3293 3408 3409 3410 3517 3519 3676
3412 3468 3626
3413 3342 3684
3414 3502 3551
3415 3468 3659
3416 3417 3430 3431
3417 3416 3431
3418 3319 3565 3676
3419 3627
3420 3307 3532
3421 3317 3671
3422 3528 3553
3423 3353 3425 3426
3424 3426
3425 3423
3426 3423 3424 3600 3733
3427 3608 3623
3428 3429
3429 3337 3428 3619
3430 3416
3431 3373 3374 3375 3416 3417 3610 3695
3432 3355 3376 3695
3433 3296 3657
3434 3529 3564
3435 3314 3331
3436 3485 3567
3437 3355 3665
3438 3527 3588
3439 3590
3440 3299
3441 3299
3442 3444 3614
3443 3740
3444 3442
3445 3386 3447 3448 3737
3446 3300 3301 3737
3447 3445
3448 3445
3449 3545 3710
3450 3302
3451 3615
3452 3497
3453 3454 3646
3454 3322 3453 4845
3455 3311 3621
3456 3404 3457 3458 3663
3457 3456
3458 3456
3459 3465
3460 3310
3461 3462
3462 3461 3463 3465
3463 3462 3464
3464 3309 3463
3465 3309 3459 3462
3466 3329 3359
3467 3306 3468 3502 3503 3527 3620
3468 3303 3304 3305 3412 3415 3467 3469 3470 3479 3526 3591 3592 3613 3614
3469 3307 3468
3470 3307 3468
3471 3321 3598
3472 3329 3344
3473 3318 3544
3474 3308
3475 3363
3476 3710
3477 3310
3478 3310
3479 3468
3480 3377 3481 3699
3481 3480
3482 3536
3483 3316 3739
3484 3310 3312 3485 3684
3485 3436 3484 3486 3567
3486 3353 3485 3487 3560 3733
3487 3486 3679
3488 3293 3498
3489 3545 3737
3490 3491
3491 3490 3675 3727
3492 3650
3493 3496 3499 3500
3494 3499 3501 3734
3495 3500 3501 3735
3496 3493
3497 3319 3452 3499 3500 3501 3525 3626
3498 3329 3488 3515 3627
3499 3493 3494 3497
3500 3493 3495 3497
3501 3494 3495 3497
3502 3414 3467
3503 3467 3550
3504 3696 3732
3505 3506
3506 3296 3505 3616
3507 3510
3508 3513
3509 3511
3510 3507 3512
3511 3509 3512 3513 3563 3738
3512 3510 3511 3560 3564
3513 3508 3511
3514 3550 3551 3700 3701
3515 3498 3742
3516 3371
3517 3411 3520 3584
3518 3666
3519 3411
3520 3517
3521 3557
3522 3571 3739
3523 3370 3623
3524 3525
3525 3497 3524 3637
3526 3468 3665
3527 3438 3467
3528 3422
3529 3341 3434
3530 3531 3703
3531 3530
3532 3420 3670
3533 3706
3534 3400
3535 3717
3536 3316 3482 3703
3537 3538 3746
3538 3298 3537 3741
3539 3654
3540 3307 3724
3541 3604 3653 3667
3542 3320 3562 3717
3543 4862
3544 3473 3556
3545 3449 3489 3617 3618
3546 3320
3547 3320
3548 3612
3549 3706
3550 3503 3514
3551 3414 3514
3552 3294 3692
3553 1 3422 3675
3554 3401 3651
3555 3605 3609
3556 3544 3708
3557 3316 3521
3558 3299 3329
3559 3579
3560 3486 3512
3561 3328 3351
3562 3383 3542 3744
3563 3353 3511 3564
3564 3324 3434 3512 3563 3655
3565 3399 3418 3675
3566 3719
3567 3371 3436 3485
3568 3296 3577 3731
3569 3355 3588
3570 3601
3571 3522 3601
3572 3325 3589 3657
3573 3319 3343
3574 3319 3343
3575 3589
3576 3326 3577 3578 3718 3731
3577 3568 3576
3578 3576
3579 3364 3559
3580 3308 3330 3389
3581 3330 3654
3582 3329 3612
3583 2 3343 3625
3584 3517 3585
3585 3584 3726
3586 1 3329
3587 1 3329
3588 3438 3569
3589 3572 3575
3590 3356 3439 3624
3591 3384 3468 3615
3592 3468 3662
3593 3293 3312
3594 3726
3595 3727
3596 3308 3597
3597 3596 3693
3598 3351 3471
3599 3628 3719
3600 3426 3738
3601 3355 3570 3571
3602 3719
3603 3605 3660
3604 3541 3611
3605 3555 3603 3606
3606 3605
3607 3320 3709 3736
3608 3371 3427
3609 3400 3555 3661
3610 3315 3431
3611 3604 3669
3612 3352 3548 3582
3613 3468 3662
3614 3442 3468
3615 3451 3591
3616 3332 3506
3617 3545
3618 3545 3649
3619 3429 3705
3620 3316 3467
3621 3371 3455 3732
3622 3301 3345
3623 3427 3523
3624 3590
3625 3315 3398 3583
3626 3412 3497
3627 3307 3419 3498
3628 3337 3599
3629 3334 3741
3630 3631
3631 3302 3630 3722
3632 3312 3321
3633 3683 3722
3634 3338 3635
3635 3634 3721
3636 3637
3637 1 3525 3636
3638 3343 3355
3639 3343 3656
3640 3641
3641 3640 3678
3642 4885
3643 3339 4628
3644 3645
3645 3309 3644 3722
3646 3453
3647 3343 3344
3648 3343 3344
3649 3618 3669 4885
3650 3492 3651
3651 3554 3650 3663
3652 3307 3352
3653 3541
3654 3308 3539 3581
3655 3353 3564
3656 3315 3396 3397 3639
3657 3433 3572
3658 3405 3686
3659 3343 3415
3660 3603
3661 3347 3609 3682 3743
3662 3592 3613
3663 3349 3456 3651
3664 3726
3665 3437 3526
3666 3410 3518
3667 3541 3745
3668 3322 3745
3669 3611 3649
3670 3532 3702
3671 3351 3421
3672 3302 3337
3673 3350 3351
3674 3350 3351
3675 3399 3491 3553 3565 3699
3676 3411 3418
3677 3319 3410
3678 3347 3641
3679 3487 3680 3681
3680 3679
3681 3679
3682 3404 3661
3683 3356 3633 3685 3722
3684 3413 3484
3685 3683 3723
3686 3401 3658
3687 3728
3688 3350
3689 3351 3698
3690 3390 3691
3691 3690 3692
3692 3308 3552 3691
3693 3313 3597
3694 3391 3695
3695 3431 3432 3694
3696 3504 3697
3697 3312 3331 3696
3698 3321 3689
3699 3480 3675
3700 3350 3514
3701 3350 3514
3702 3351 3670
3703 3530 3536
3704 3705
3705 3330 3619 3704
3706 3533 3549 3707
3707 3706 3708
3708 3301 3556 3707
3709 3346 3394 3607
3710 3449 3476
3711 3712 3713
3712 3410 3711
3713 3327 3711
3714 3355
3715 3355
3716 3355 3365
3717 3535 3542
3718 3576
3719 3566 3599 3602
3720 3737
3721 3635 3722
3722 3332 3356 3631 3633 3645 3683 3721
3723 3356 3685
3724 3317 3540
3725 3358 3359
3726 3358 3585 3594 3664
3727 3358 3491 3595
3728 3687 3729
3729 3347 3728
3730 3360
3731 3568 3576
3732 3504 3621
3733 3426 3486
3734 3494
3735 3495
3736 3607
3737 3445 3446 3489 3720
3738 3511 3600
3739 3483 3522
3740 3327 3382 3443
3741 3538 3629
3742 3328 3515
3743 3661
3744 3562
3745 3667 3668
3746 3537
3747 3403 3748
3748 3403 3747
3749 3778 3932
3750 3762 3767 3793
3751 3762 3793
3752 3773 3804 3936
3753 3754 3755 3774
3754 3753 3784
3755 3753 3778
3756 3757
3757 3756 3792 3930 3931
3758 3759 3792 3883
3759 3758
3760 3761
3761 3760 3784 3788
3762 3750 3751 3764 3788 3926 3932 3935
3763 3765 3766 3789 3946 4199
3764 3762
3765 3763
3766 3763 3801 3838 3938
3767 3750 3838
3768 3838 3943
3769 483 692 3770
3770 113 3769 3782
3771 3772 3783 3825 3847
3772 3771
3773 3752 3795
3774 3753 3797 3863
3775 3776 3777 3792 3809 3921 3922
3776 3775 3797
3777 3775 3797
3778 3749 3755 3943
3779 3781 3816 3851 3855 3871 3893
3780 3781 3790
3781 726 3779 3780 3785 3798 3801 3870
3782 3770 3870
3783 3771 3784 3785 3836 3841 3842 3868 3879
3784 3754 3761 3783 3785 3797
3785 3781 3783 3784 3787 3798 3905 4199
3786 3787 3857 3886 3891 3896
3787 3785 3786 3789
3788 3761 3762 3895 3935
3789 3763 3787 3895
3790 3780 3937
3791 3792
3792 3757 3758 3775 3791 3822 3922
3793 3750 3751 3794 3904
3794 3793 3795
3795 3773 3794 3802
3796 3797 3799 3854 3876 3877 3887 3916 3934
3797 3774 3776 3777 3784 3796 3800 3937
3798 3781 3785 3939 3940 3941
3799 3796
3800 3797
3801 3766 3781 3918
3802 3795 3803 3804 3928 3936 3944
3803 3802 3938 4199
3804 3752 3802 3928
3805 3863 3864
3806 3807 3838
3807 3806 3844 3901
3808 3875 3894
3809 3775 3857 3921 3930 3945
3810 3811 3821
3811 3810 3831 3864
3812 3813 3843 3898
3813 3812 3838
3814 3831 3908
3815 3819 3821 3849
3816 3779 3817
3817 3816 3889 3890
3818 3880
3819 3815
3820 3896
3821 3810 3815
3822 3792 3823 3881
3823 3822 3893 3912 3913
3824 3825 3842
3825 3771 3824 3903
3826 3863 3908 3918
3827 3828 3856 3944
3828 3827
3829 3830 3837 3895 3900
3830 3829 3832 3895
3831 3811 3814 3849
3832 3830 3833
3833 3832 3919
3834 3835 3850 3855 3863 3879
3835 3834
3836 3783 3907 3918
3837 3829 3895
3838 3766 3767 3768 3806 3813 3839 3840 3844 3862 3906
3839 3838 3923
3840 3838 3843
3841 3783
3842 3783 3824
3843 3812 3840 3844
3844 3807 3838 3843
3845 3872 3873
3846 3847
3847 3771 3846 3859
3848 3895 3920 3927
3849 3815 3831
3850 3834 3851
3851 3779 3850 3863
3852 3853
3853 3852 3856 3861
3854 3796 3888
3855 3779 3834 3912
3856 3827 3853
3857 3786 3809
3858 3859
3859 3847 3858 3868
3860 3902 3903
3861 3853 3914
3862 3838 3901
3863 3774 3805 3826 3834 3851 3864 3907
3864 3805 3811 3863
3865 3866 3904
3866 3865 3904 3906
3867 3872 3895
3868 3783 3859
3869 3870
3870 3781 3782 3869
3871 3779 3915 3916
3872 3845 3867 3895 3911
3873 3845 3874 3929
3874 3873 3895 3903
3875 3808 3878 3892
3876 3796 3877
3877 3796 3876 3916
3878 3875 3904
3879 3783 3834
3880 3818 3925
3881 3822 3882 3916
3882 3881 3917
3883 3758 3910
3884 3885 3904
3885 3884 3904 3914
3886 3786
3887 3796 3888 3890
3888 3854 3887 3909
3889 3817
3890 3817 3887 3909
3891 3786 3902
3892 3875 3938
3893 3779 3823 3915
3894 3808 3904
3895 3788 3789 3829 3830 3837 3848 3867 3872 3874 3900 3919 3920 3927
3896 3786 3820
3897 3898 3923 3933
3898 3812 3897 3918
3899 3900
3900 3829 3895 3899
3901 3807 3862 3925
3902 3860 3891 3903
3903 3825 3860 3874 3902 3927
3904 3793 3865 3866 3878 3884 3885 3894 3905
3905 3785 3904 4199
3906 3838 3866
3907 3836 3863
3908 3814 3826 3925
3909 3888 3890
3910 3883 3917
3911 3872 3918
3912 3823 3855
3913 3823 3922
3914 3861 3885
3915 3871 3893
3916 3796 3871 3877 3881 3917
3917 3882 3910 3916
3918 3801 3826 3836 3898 3911 3933
3919 3833 3895
3920 3848 3895
3921 3775 3809
3922 3775 3792 3913
3923 3839 3897 3924
3924 3923
3925 3880 3901 3908
3926 3762
3927 3848 3895 3903
3928 3802 3804
3929 3873
3930 3757 3809 3931
3931 3757 3930
3932 3749 3762
3933 3897 3918
3934 3796
3935 3762 3788
3936 3752 3802
3937 3790 3797
3938 3766 3803 3892
3939 3798
3940 3798
3941 3798
3942 3943
3943 3768 3778 3942
3944 3802 3827
3945 3809
3946 3763
3947 3973
3948 3956 3978 4012
3949 3950 3998
3950 3949 3975
3951 3975 3980
3952 4040
3953 3983 4000
3954 3966 3995 4062 4064
3955 3969 4055 4056
3956 3948 3957 3963
3957 3956 3965 3979 3989 4008 4031
3958 3959 3999 4016
3959 3958 3979 3997 4008 4011
3960 3962 4023 4034
3961 3962 4045
3962 3960 3961 4004 4047
3963 3956 3999
3964 3965
3965 3957 3964 4002
3966 3954 3985 4041 4063 4064
3967 3969
3968 3969
3969 3955 3967 3968 3971
3970 3971 3972
3971 3969 3970 4029 4072
3972 3970 3992 4005
3973 3947 3984 3995
3974 4078
3975 3950 3951 3994
3976 3979
3977 3979
3978 3948 3979
3979 3957 3959 3976 3977 3978 3980 4020 4027
3980 3951 3979
3981 3983 4038
3982 518 4035 4067
3983 3953 3981 4000
3984 3973 3985
3985 3966 3984 3986 3987
3986 3985 4078
3987 426 3985
3988 4006 4048
3989 3957
3990 3991 4025
3991 3990 4003
3992 3972 4012 4013 4021
3993 4033
3994 3975 4068
3995 3954 3973 4065
3996 3997 4016
3997 3959 3996
3998 3949 4050
3999 3958 3963
4000 3953 3983 4001 4020 4029
4001 4000 4030
4002 3965 4020 4047
4003 3991 4034
4004 3962 4036
4005 3972 4028
4006 3988 4007
4007 4006 4049 4056
4008 3957 3959
4009 4018 4037 4046 4079
4010 4036 4047
4011 3959 4017
4012 3948 3992 4028
4013 3992
4014 4029 4038
4015 4025 4033 4058
4016 3958 3996
4017 4011
4018 4009 4037
4019 4020
4020 3979 4000 4002 4019
4021 3992
4022 2717 4034
4023 2717 3960
4024 2939 4026
4025 3990 4015
4026 4024 4033
4027 3979
4028 4005 4012 4029
4029 3971 4000 4014 4028 4031 4032 4080
4030 4001 4031 4039 4041
4031 3957 4029 4030
4032 4029
4033 3993 4015 4026 4034
4034 3960 4003 4022 4033 4057
4035 2342 3982
4036 4004 4010 4038 4039 4080
4037 4009 4018 4038
4038 3981 4014 4036 4037 4080
4039 4030 4036
4040 3952 4041 4049
4041 3966 4030 4040 4042 4043 4066
4042 4041
4043 4041
4044 4045
4045 3961 4044 4046
4046 4009 4045
4047 3962 4002 4010 4080
4048 3988 4049
4049 4007 4040 4048
4050 3998 4053
4051 4052 4053
4052 4051 4069 4070
4053 4050 4051
4054 4055
4055 3955 4054
4056 3955 4007
4057 4034 4058
4058 4015 4057
4059 4060 4061
4060 4059 4063 4065 4071
4061 4059 4062
4062 3954 4061
4063 3966 4060
4064 3954 3966
4065 3995 4060 4066
4066 4041 4065
4067 3982 4068
4068 3994 4067
4069 4052 4105
4070 4052 4105
4071 4060
4072 3971 4073
4073 4072 4074 4075 4076
4074 4073
4075 4073
4076 4073
4077 4078
4078 3974 3986 4077
4079 4009 4080
4080 4029 4036 4038 4047 4079
4081 4086
4082 4084
4083 4084
4084 4082 4083 4086 4090 4099
4085 4086
4086 4081 4084 4085 4090 4162
4087 4166 4172 4218 4267
4088 4089 4299
4089 4088 4187 4188
4090 4084 4086 4121 4160 4217
4091 4092
4092 4091 4116 4189 4208
4093 4102 4285
4094 4152 4279
4095 4105
4096 4106
4097 4136 4200 4222 4245 4246
4098 4147 4281 4282 4283
4099 2556 4084 4110 4172
4100 4101 4241 4244 4260
4101 4100 4206 4227 4317
4102 4093 4151 4305 4306
4103 4104 4152 4225
4104 4103
4105 4069 4070 4095 4106
4106 4096 4105 4107 4109 4144 4147
4107 4106 4184
4108 4109
4109 4106 4108
4110 4099 4121 4138 4156 4243
4111 481 4112 4173 4201 4221 4268
4112 129 4111 4213
4113 475 4114
4114 4113 4148 4149 4320
4115 4172 4187 4211
4116 4092
4117 4118 4239 4240
4118 4117 4124 4154 4159
4119 4120 4163 4285 4458
4120 108 522 4119 4164 4179
4121 4090 4110 4143 4150 4202
4122 4124
4123 4124
4124 4118 4122 4123
4125 4128
4126 4128
4127 4128 4252
4128 4125 4126 4127 4186 4201 4221 4317
4129 2440 2562 4323 4324
4130 4131
4131 4130 4196
4132 4133 4156
4133 4132 4211
4134 4135 4138 4158
4135 4134
4136 4097 4222
4137 4138 4157 4238 4259
4138 4110 4134 4137 4154 4162 4224
4139 4151 4175
4140 4143
4141 4143
4142 4143
4143 4121 4140 4141 4142
4144 4106 4146
4145 526 4146
4146 4144 4145
4147 4098 4106 4151 4171 4204
4148 2440 4114 4325
4149 4114 4173 4326
4150 4121 4202
4151 4102 4139 4147 4152 4209 4212 4215
4152 4094 4103 4151 4163 4165
4153 4154 4253
4154 4118 4138 4153 4156 4159 4193
4155 4156 4242 4249 4258
4156 4110 4132 4154 4155 4194
4157 4137 4223 4228 4229 4233
4158 4134 4162 4230 4231 4232
4159 4118 4154
4160 4090 4206 4217 4269
4161 4162 4251
4162 4086 4138 4158 4161 4172 4193
4163 4119 4152 4164 4216
4164 570 4120 4163 4174 4179 4207 4219
4165 4152 4288 4289
4166 4087 4181 4188 4208 4214
4167 4168 4169 4196
4168 4167
4169 4167
4170 4171
4171 4147 4170 4204
4172 2621 4087 4099 4115 4162 4193 4194 4218
4173 474 4111 4149
4174 4164 4207 4317
4175 4139 4176 4280
4176 4175
4177 4179
4178 4179
4179 842 4120 4164 4177 4178
4180 4182 4187 4196 4290
4181 4166 4210 4295 4296 4297 4298
4182 4180 4183 4226
4183 4182
4184 4107 4185
4185 4184
4186 4128 4300 4317
4187 4089 4115 4180 4188 4196 4203 4211 4218
4188 4089 4166 4187 4284
4189 4092 4214
4190 4193
4191 4193
4192 4193
4193 4154 4162 4172 4190 4191 4192 4234
4194 4156 4172 4218
4195 4196 4254 4257 4266
4196 4131 4167 4180 4187 4195
4197 4199
4198 4199
4199 3763 3785 3803 3905 4197 4198 4202 4206 4227
4200 4097
4201 4111 4128 4221
4202 4121 4150 4199 4304
4203 4187 4235 4236 4256 4261 4262
4204 4147 4171 4286 4287
4205 4218
4206 4101 4160 4199 4207 4217
4207 4164 4174 4206 4213
4208 4092 4166
4209 4151 4308 4309 4310 4311 4312
4210 4181 4313 4314 4315 4316
4211 564 4115 4133 4187
4212 4151 4305
4213 4112 4207
4214 4166 4189 4264
4215 4151 4216
4216 4163 4215
4217 4090 4160 4206
4218 4087 4172 4187 4194 4205 4219 4301
4219 2543 4164 4218
4220 4221
4221 4111 4128 4201 4220 4222 4317
4222 4097 4136 4221
4223 4157
4224 4138 4270 4271 4272 4273 4274 4275
4225 4103
4226 4182
4227 4101 4199
4228 4157
4229 4157
4230 4158
4231 4158
4232 4158
4233 4157
4234 4193
4235 4203
4236 4203
4237 4243
4238 4137
4239 4117
4240 4117
4241 4100
4242 4155
4243 4110 4237
4244 4100
4245 4097
4246 4097 4247 4248
4247 4246
4248 4246
4249 4155
4250 4265
4251 4161
4252 4127
4253 4153
4254 4195
4255 4264
4256 4203
4257 4195
4258 4155
4259 4137
4260 4100
4261 4203
4262 4203
4263 4264
4264 4214 4255 4263
4265 2621 4250
4266 4195
4267 4087
4268 4111
4269 4160
4270 4224
4271 4224
4272 4224
4273 4224
4274 4224
4275 4224
4276 4279
4277 4279
4278 4279
4279 4094 4276 4277 4278 4291
4280 4175
4281 4098
4282 4098
4283 4098
4284 4188 4321 4322
4285 4093 4119
4286 4204
4287 4204
4288 4165
4289 4165
4290 4180
4291 4279 4292 4293 4294
4292 4291
4293 4291
4294 4291
4295 4181
4296 4181
4297 4181
4298 4181
4299 4088 4318 4319
4300 4186
4301 4218 4302 4303
4302 4301
4303 4301
4304 4202
4305 4102 4212 4307
4306 4102
4307 4305
4308 4209
4309 4209
4310 4209
4311 4209
4312 4209
4313 4210
4314 4210
4315 4210
4316 4210
4317 2556 2621 4101 4128 4174 4186 4221
4318 4299
4319 4299
4320 4114
4321 4284
4322 4284
4323 4129
4324 4129
4325 4148
4326 4149
4327 4342 4375 4387 4392 4410
4328 4331 4346
4329 4331 4377
4330 4401
4331 4328 4329 4407
4332 4335 4336 4340 4347 4381 4385 4391 4398 4400 4402 4413
4333 4340 4355 4357 4359 4383 4391 4395
4334 4335
4335 4332 4334 4347 4381 4398 4402
4336 4332 4342 4345 4346 4347 4361 4373 4381 4395
4337 4386 4402
4338 4342
4339 4340
4340 4332 4333 4339 4357 4395 4400
4341 321 4374 4376
4342 4327 4336 4338 4345 4365 4368 4375 4404 4411
4343 4345 4361 4373 4399
4344 4352 4384 4385 4401 4408 4413
4345 4336 4342 4343 4346 4347 4361 4365 4368 4373 4381 4395 4406 4409 4419
4346 4328 4336 4345 4357 4360 4377 4381 4407 4417 4418
4347 4332 4335 4336 4345 4381 4398 4402
4348 4417
4349 4402
4350 4351
4351 4350 4359 4416
4352 4344 4363 4374 4376 4381 4384 4392 4398 4401 4408 4413
4353 4377 4396 4412
4354 4404 4410
4355 4333 4391 4403
4356 4357
4357 4333 4340 4346 4356 4377 4407 4417
4358 4359 4364 4416
4359 4333 4351 4358 4364 4371 4372 4380 4383 4388 4416
4360 4346 4409
4361 4336 4343 4345 4372 4373 4395 4405 4406 4418 4419
4362 253 4363
4363 4352 4362 4369 4370
4364 4358 4359 4371 4372 4373 4383
4365 4342 4345 4368 4372 4373 4399
4366 4367
4367 4366 4368 4374 4376 4392 4404
4368 4342 4345 4365 4367 4375 4404 4411
4369 4363 4374 4392
4370 4363 4374 4392
4371 4359 4364 4372 4380 4397 4416
4372 4359 4361 4364 4365 4371 4373 4391 4395
4373 4336 4343 4345 4361 4364 4365 4372 4395 4396 4405 4412
4374 4341 4352 4367 4369 4370 4376 4384 4392
4375 4327 4342 4368 4381
4376 4341 4352 4367 4374 4384 4392
4377 4329 4346 4353 4357
4378 4415
4379 4380
4380 4359 4371 4379 4416
4381 4332 4335 4336 4345 4346 4347 4352 4375 4398 4402 4408
4382 4397 4399
4383 4333 4359 4364 4391 4395 4403
4384 4344 4352 4374 4376 4385 4386 4392 4401 4402 4408 4413
4385 4332 4344 4384 4413
4386 4337 4384 4402 4415
4387 4327
4388 4359
4389 4391
4390 4391
4391 4332 4333 4355 4372 4383 4389 4390 4395 4396
4392 4327 4352 4367 4369 4370 4374 4376 4384 4401 4410
4393 4395
4394 4396
4395 4333 4336 4340 4345 4361 4372 4373 4383 4391 4393 4396
4396 4353 4373 4391 4394 4395
4397 4371 4382
4398 4332 4335 4347 4352 4381 4402
4399 4343 4365 4382
4400 4332 4340
4401 4330 4344 4352 4384 4392 4402 4408 4413
4402 4332 4335 4337 4347 4349 4381 4384 4386 4398 4401
4403 4355 4383
4404 4342 4354 4367 4368 4410 4414
4405 4361 4373
4406 4345 4361
4407 4331 4346 4357
4408 4344 4352 4381 4384 4401 4413
4409 4345 4360
4410 4327 4354 4392 4404
4411 4342 4368
4412 4353 4373
4413 4332 4344 4352 4384 4385 4401 4408
4414 4404
4415 263 4378 4386
4416 4351 4358 4359 4371 4380
4417 4346 4348 4357
4418 4346 4361
4419 4345 4361
4420 4421
4421 4420 4435 4436 4442
4422 4424 4432
4423 238
4424 4422
4425 353
4426 354 4430
4427 4429 4443
4428 326
4429 4427
4430 4426
4431 309 4433
4432 4422 4435
4433 4431
4434 4435
4435 290 4421 4432 4434 4436
4436 4421 4435 4439 4442
4437 1119 4439 4441
4438 4439
4439 4436 4437 4438 4441
4440 4441
4441 4437 4439 4440 4442
4442 4421 4436 4441 4443
4443 4427 4442
4444 830 4458 4462
4445 22 2562 4448
4446 23 84 91 475 493 4461
4447 4448
4448 49 85 521 2562 4445 4447 4458
4449 4462
4450 4462
4451 4454
4452 4454
4453 4455
4454 4451 4452 4458
4455 4453 4456 4458
4456 4455
4457 843 4458
4458 514 521 569 829 837 856 2440 4119 4444 4448 4454 4455 4457 4459 4463 4464 4465 4466
4459 99 4458
4460 4461
4461 24 84 132 2562 4446 4460
4462 826 4444 4449 4450
4463 4458
4464 4458
4465 4458
4466 4458
4467 4485 4553
4468 4485 4613
4469 4507 4526 4602 4626 4796
4470 4639 4676 4766
4471 4475 4590
4472 4671
4473 4474 4508 4605 4617 4646
4474 4473 4476 4652 4867
4475 4471 4559
4476 3362 4474 4477 4628 4662 4678
4477 4476 4574 4832
4478 3378 4479 4485
4479 4478 4655
4480 4481 4485
4481 4480 4655
4482 4483 4590 4772
4483 4482 4501 4876
4484 4540 4688
4485 4467 4468 4478 4480 4496 4530 4601
4486 4487 4533 4550
4487 4486 4588 4703
4488 4529 4562
4489 4509 4610
4490 4500 4648
4491 2423 4492 4580 4584 4669
4492 4491 4543 4582
4493 4510 4616 4660 4797
4494 4596 4702
4495 4553 4659
4496 4485 4767
4497 4547 4606 4798
4498 4499 4500
4499 4498 4674
4500 4490 4498 4501 4764 4765
4501 4483 4500
4502 4503
4503 4502 4561 4617
4504 4522 4589
4505 4506 4600
4506 4505 4546 4660
4507 2241 4469 4535
4508 4473 4542 4575 4636
4509 3363 4489 4664
4510 4493 4626
4511 4643 4702
4512 4518 4607 4613 4696
4513 4514 4581 4598
4514 4513
4515 4585 4669
4516 4517 4554 4614
4517 4516 4661
4518 4512 4691 4778 4782
4519 4520 4597
4520 4519 4521 4592 4620 4699 4800 4801 4802
4521 4520
4522 4504 4554 4620 4768
4523 4545 4654
4524 4579 4659
4525 4686 4759
4526 4469 4803 4804
4527 4528
4528 4527 4545 4676
4529 4488 4767
4530 4485 4687
4531 4542 4611 4650
4532 4596 4651 4826
4533 4486 4547
4534 4535 4541 4618 4673 4722
4535 2248 4507 4534
4536 2248 4631
4537 4567 4686 4861 4866
4538 4597 4771 4805 4806 4807
4539 4763 4808 4809
4540 4484 4588 4789
4541 4534 4651 4816
4542 4508 4531 4675 4799
4543 4492 4662
4544 4579
4545 4523 4528
4546 4506 4700
4547 4497 4533 4606
4548 4549 4638
4549 4548 4576 4648
4550 4486 4624
4551 4584 4586
4552 2409 4627 4652 4719
4553 4467 4495 4568
4554 4516 4522 4666 4701
4555 4579 4592
4556 4648 4670
4557 4561 4643
4558 4700
4559 4475
4560 4622 4677
4561 4503 4557 4811
4562 4488 4612 4622 4679
4563 2423 4684
4564 4565 4602 4813 4814 4815
4565 4564 4602 4640
4566 4567 4763
4567 4537 4566 4667
4568 4553 4679
4569 4637 4651
4570 3364 4571 4614 4621 4761
4571 4570 4628
4572 4573
4573 2249 4572 4574 4652
4574 4477 4573 4594 4595 4656
4575 4508 4820
4576 4549
4577 4621 4661
4578 4722
4579 4524 4544 4555 4598
4580 4491
4581 4513 4582 4659
4582 3352 4492 4581
4583 4622 4623
4584 4491 4551
4585 4515 4587 4589
4586 4551 4589
4587 4585
4588 4487 4540 4694 4788
4589 4504 4585 4586
4590 4471 4482 4657
4591 4665 4723
4592 4520 4555 4635
4593 4611
4594 4574
4595 4574
4596 4494 4532
4597 4519 4538
4598 4513 4579
4599 4820
4600 4505 4624
4601 4485 4654
4602 4469 4564 4565 4611 4641 4820
4603 3331
4604 4605
4605 4473 4604 4619
4606 4497 4547 4703
4607 4512 4608 4630
4608 4607 4644 4655 4690
4609 4686 4773
4610 4489 4636
4611 4531 4593 4602
4612 4562
4613 4468 4512
4614 4516 4570
4615 4643 4654
4616 4493 4683 4791
4617 4473 4503
4618 4534
4619 4605 4625 4637
4620 4520 4522 4776
4621 4570 4577 4633
4622 4560 4562 4583
4623 4583
4624 4550 4600
4625 4619
4626 4469 4510 4786
4627 4552 4649 4733
4628 3643 4476 4571 4662
4629 4653
4630 4607 4672
4631 2241 4536
4632 2409 4743
4633 4621 4664
4634 2355 4683
4635 4592
4636 4508 4610
4637 4569 4619 4642
4638 4548
4639 4470 4689
4640 4565 4641 4821
4641 4602 4640 4645
4642 4637
4643 4511 4557 4615 4644
4644 4608 4643 4652
4645 4641 4668
4646 4473 4675
4647 4674
4648 4490 4549 4556
4649 2409 4627 4739 4750 4753
4650 4531
4651 4532 4541 4569 4652 4723 4826
4652 2249 4474 4552 4573 4644 4651
4653 4629 4654
4654 4523 4601 4615 4653
4655 3336 4479 4481 4608 4656
4656 4574 4655
4657 4590 4687
4658 4660 4700
4659 4495 4524 4581
4660 2387 4493 4506 4658 4688
4661 4517 4577 4662
4662 4476 4543 4628 4661
4663 4664
4664 4509 4633 4663
4665 4591
4666 4554
4667 4567 4686 4779
4668 4645
4669 4491 4515
4670 4556 4689 4827
4671 4472 4674
4672 4630 4676
4673 4534 4823
4674 4499 4647 4671
4675 4542 4646 4799
4676 4470 4528 4672
4677 3360 4560 4678 4684
4678 3361 4476 4677
4679 4562 4568
4680 4826
4681 4771 4825
4682 4683
4683 4616 4634 4682
4684 4563 4677
4685 4686 4771
4686 4525 4537 4609 4667 4685
4687 4530 4657
4688 4484 4660
4689 4639 4670 4690 4691
4690 4608 4689
4691 4518 4689 4781
4692 4694
4693 4695
4694 4588 4692 4695
4695 2414 4693 4694 4927
4696 4512
4697 4699 4818
4698 4699
4699 4520 4697 4698
4700 4546 4558 4658
4701 4554
4702 4494 4511
4703 4487 4606 4793
4704 4711 4746
4705 4714 4745
4706 4716 4719
4707 4713 4716
4708 4728 4729 4733 4746 4752
4709 4728 4729
4710 4714 4724
4711 4704 4735
4712 4727 4728
4713 4707 4732
4714 4705 4710
4715 4727 4751
4716 4706 4707
4717 4720 4728
4718 4731 4737
4719 4552 4706 4732
4720 4717 4736
4721 4739 4751 4755
4722 4534 4578 4723
4723 4591 4651 4722
4724 4710 4735
4725 4727 4754
4726 4749 4756 4784
4727 4712 4715 4725 4736 4774 4775
4728 4708 4709 4712 4717 4748
4729 4708 4709
4730 4748 4751
4731 4718 4738
4732 4713 4719
4733 4627 4708 4740 4745 4757
4734 4738 4744
4735 4711 4724
4736 4720 4727
4737 4718 4739
4738 4731 4734
4739 4649 4721 4737 4742
4740 4733 4747
4741 4742 4747
4742 4739 4741
4743 2209 4632
4744 4734 4751
4745 4705 4733
4746 4704 4708
4747 4740 4741
4748 4728 4730
4749 2409 4726 4754 4784
4750 4649 4751
4751 4715 4721 4730 4744 4750
4752 4708
4753 2409 4649 4754
4754 4725 4749 4753
4755 4721 4758 4812
4756 4726
4757 4733
4758 4755
4759 3334 4525
4760 4761
4761 4570 4760 4777
4762 4768
4763 4539 4566
4764 4500
4765 4500
4766 4470
4767 4496 4529 4769
4768 4522 4762
4769 4767 4770
4770 4769
4771 4538 4681 4685
4772 4482
4773 4609
4774 4727
4775 4727
4776 4620
4777 4761
4778 4518
4779 4667 4780
4780 4779 4824
4781 4691
4782 4518 4827
4783 4784
4784 4726 4749 4783
4785 4786
4786 4626 4785
4787 4794
4788 4588 4792
4789 4540
4790 4791
4791 4616 4790
4792 4788 4793 4795
4793 4703 4792 4794
4794 4787 4793
4795 4792
4796 4469
4797 4493
4798 4497 4822
4799 4542 4675
4800 4520
4801 4520
4802 4520
4803 4526
4804 4526
4805 4538
4806 4538
4807 4538
4808 4539
4809 4539
4810 4823
4811 4561
4812 4755
4813 4564
4814 4564
4815 4564
4816 4541 4817
4817 4816
4818 4697
4819 4820
4820 4575 4599 4602 4819
4821 4640
4822 4798
4823 4673 4810
4824 4780
4825 4681
4826 4532 4651 4680
4827 4670 4782
4828 4866 4884 4897
4829 4866 4874
4830 3322 4831 4845
4831 3331 4830 4899
4832 4477 4837 4841 4889
4833 4896 4898
4834 4847 4916 4923
4835 4836
4836 4835 4837 4849 4884 4897
4837 2312 4832 4836
4838 4881 4890 4904
4839 4903 4904
4840 4841 4842 4843 4867
4841 4832 4840 4844 4887
4842 4840
4843 4840
4844 4841
4845 3454 4830
4846 4848
4847 4834 4848 4878
4848 4846 4847 4873 4883 4900
4849 2396 4836
4850 3381 3385 4908 4909 4922
4851 4855 4892
4852 4860 4882
4853 4854
4854 2265 4853 4897
4855 980 4851
4856 4859 4871
4857 4859
4858 4860
4859 2365 4856 4857 4860
4860 4852 4858 4859
4861 3295 4537 4867
4862 3543 4863 4878
4863 4862 4877
4864 3318 4879 4887
4865 3337 4923
4866 4537 4828 4829 4867
4867 4474 4840 4861 4866 4868 4869 4925
4868 4867
4869 4867
4870 4880 4913
4871 4856 4893
4872 4873 4890 4905 4917
4873 4848 4872 4891
4874 4829 4884 4885
4875 3341 3369 4876
4876 3333 3342 4483 4875 4883
4877 4863 4885
4878 3372 3387 4847 4862 4879 4881 4914 4920 4924
4879 4864 4878 4902
4880 4870 4900 4915
4881 4838 4878
4882 138 4852
4883 3348 4848 4876
4884 4828 4836 4874
4885 3642 3649 4874 4877 4886
4886 4885 4887 4888
4887 4841 4864 4886 4889
4888 3345 4886 4889 4900
4889 4832 4887 4888
4890 4838 4872
4891 4873 4893
4892 4851 4893
4893 68 4871 4891 4892 4894
4894 1030 4893
4895 4925
4896 4833 4926
4897 2214 4828 4836 4854
4898 4833 4899 4926
4899 4831 4898 4925
4900 4848 4880 4888
4901 4902 4907 4909 4921
4902 1033 4879 4901
4903 4839 4905
4904 4838 4839
4905 4872 4903
4906 4907 4908
4907 4901 4906
4908 4850 4906 4919
4909 4850 4901
4910 4914 4924
4911 4921
4912 4923
4913 4870 4918
4914 4878 4910
4915 4880
4916 4834
4917 4872 4922
4918 4913 4924
4919 4908
4920 4878
4921 4901 4911
4922 4850 4917
4923 4834 4865 4912
4924 4878 4910 4918
4925 4867 4895 4899
4926 4896 4898
4927 4695 4928
4928 776 4927 4929
4929 4928 4938
4930 3 4931 4937
4931 4930
4932 4934 4935
4933 4934 4939
4934 782 4932 4933
4935 4932 4937
4936 4938
4937 4930 4935
4938 4929 4936
4939 4933 4940
4940 819 4939
4941 386 395 451
